# Supplementary material for: Premalignant SOX2 overexpression in the fallopian tubes of ovarian cancer patients: Discovery and validation studies
Source: eBioMedicine. 2016 Jul 2;10:137–49. doi: 10.1016/j.ebiom.2016.06.048 (PMC5006641; doi:10.1016/j.ebiom.2016.06.048)
Supplement: Supplementary Table 1 — Description of genomes analyzed for patient 11152. [file mmc2.xlsx]

## Sheet: supplementary table 1
No	Genome ID	Type	Sequencing	Time point	Site	Samples group	Location	Batch	Genome coverage
1	GS000019480-ASM	Cancer	LFR	Post-Chemotherapy	C	Cpost	Omentum	Discovery	84
2	GS000019482-ASM	Cancer	LFR	Pre-Chemotherapy	C	Cpre	Omentum	Discovery	78
3	GS000019484-ASM	Cancer	LFR	Pre-Chemotherapy	C	Cpre	Omentum	Discovery	71
4	GS000019551-ASM	Blood	LFR	Pre-Chemotherapy	Blood	Normal	Blood	Discovery	94
5	GS000019593-ASM	Stroma	LFR	Pre-Chemotherapy	Stroma	Normal	Diaphragmatic peritoneum	Discovery	48
6	GS000019592-ASM	Cancer	LFR	Pre-Chemotherapy	A	ABpre	Omentum	Validation	92
7	GS000019612-ASM	Cancer	LFR	Pre-Chemotherapy	C	Cpre	Omentum	Discovery	94
8	GS000019618-ASM	Stroma	LFR	Pre-Chemotherapy	Stroma	Normal	Pelvic peritoneum	Discovery	45
9	GS000019660-ASM	Cancer	LFR	Pre-Chemotherapy	C	Cpre	Omentum	Discovery	34
10	GS000019661-ASM	Cancer	LFR	Post-Chemotherapy	C	Cpost	Omentum	Discovery	79
11	GS000019662-ASM	Cancer	LFR	Post-Chemotherapy	C	Cpost	Omentum	Discovery	48
12	GS000019663-ASM	Cancer	LFR	Post-Chemotherapy	C	Cpost	Omentum	Discovery	62
13	GS000019664-ASM	Cancer	LFR	Pre-Chemotherapy	B	ABpre	Pelvic peritoneum	Discovery	47
14	GS000019665-ASM	Cancer	LFR	Pre-Chemotherapy	B	ABpre	Pelvic peritoneum	Validation	94
15	GS000019666-ASM	Cancer	LFR	Pre-Chemotherapy	B	ABpre	Pelvic peritoneum	Discovery	78
16	GS000020670-ASM	Cancer	LFR	Pre-Chemotherapy	B	ABpre	Pelvic peritoneum	Discovery	95
17	GS000020671-ASM	Cancer	LFR	Pre-Chemotherapy	B	ABpre	Pelvic peritoneum	Discovery	43
18	GS000020702-ASM	Cancer	LFR	Pre-Chemotherapy	B	ABpre	Pelvic peritoneum	Discovery	94
19	GS000020703-ASM	Cancer	LFR	Pre-Chemotherapy	C	Cpre	Omentum	Discovery	92 (heavy normal cell contamination)
20	GS000020704-ASM	Cancer	LFR	Pre-Chemotherapy	C	Cpre	Omentum	Discovery	87
21	GS000020705-ASM	Cancer	LFR	Pre-Chemotherapy	C	Cpre	Omentum	Discovery	91
22	GS000020706-ASM	Cancer	LFR	Post-Chemotherapy	C	Cpost	Omentum	Discovery	92
23	GS000020707-ASM	Cancer	LFR	Post-Chemotherapy	C	Cpost	Omentum	Discovery	85
24	GS000020708-ASM	Cancer	LFR	Post-Chemotherapy	C	Cpost	Omentum	Discovery	80
25	GS000020709-ASM	Cancer	LFR	Pre-Chemotherapy	C	Cpre	Omentum	Discovery	89
26	GS000020710-ASM	Cancer	LFR	Post-Chemotherapy	C	Cpost	Omentum	Discovery	77
27	GS000021800-ASM	Cancer	LFR	Pre-Chemotherapy	C	Cpre	Omentum	Validation	87
28	GS000021801-ASM	Cancer	LFR	Pre-Chemotherapy	C	Cpre	Omentum	Validation	86
29	GS000021802-ASM	Cancer	LFR	Pre-Chemotherapy	A	ABpre	Diaphragmatic peritoneum	Validation	87
30	GS000021803-ASM	Cancer	LFR	Pre-Chemotherapy	B	ABpre	Pelvic peritoneum	Validation	53
31	GS000021804-ASM	Stroma	LFR	Pre-Chemotherapy	Stroma	Normal	Pelvic peritoneum	Validation	85
32	GS000022152-ASM-T1	Normal	Standard	Pre-Chemotherapy	Blood	Normal	Blood	Validation	97.4
33	GS000022152-ASM-N1	Cancer	Standard	Pre-Chemotherapy	Omemtum	Opre	Omentum	Validation	97.4
34	GS000038651-ASM	Cancer	Standard	Recurrence	R	Recur	Pelvic tumour 1	Recurrence	>90
35	GS000038652-ASM	Cancer	Standard	Recurrence	R	Recur	Pelvic tumour 2	Recurrence	>90
36	GS000038653-ASM	Cancer	Standard	Recurrence	R	Recur	Lymph node	Recurrence	>90
37	GS000038668-ASM	Cancer	LFR	Recurrence	R	Recur	Pelvic tumour 1	Recurrence	>90
38	GS000038669-ASM	Cancer	LFR	Recurrence	R	Recur	Pelvic tumour 2	Recurrence	>90
39	GS000038670-ASM	Cancer	LFR	Recurrence	R	Recur	Lymph node	Recurrence	>90
