# Supplementary material for: Premalignant SOX2 overexpression in the fallopian tubes of ovarian cancer patients: Discovery and validation studies
Source: eBioMedicine. 2016 Jul 2;10:137–49. doi: 10.1016/j.ebiom.2016.06.048 (PMC5006641; doi:10.1016/j.ebiom.2016.06.048)
Supplement: Supplementary Table 2 — The coordinates and functional annotations of the 750 mutations are presented. [file mmc3.xlsx]

## Sheet: Supplementary table 2
Sample nr	Sample ID	Tissue type		Malignant origin	Grade	Age at surgery	FIGO stage	Status	Histology	Sequencing batch
1	11152	omentum	malignant	ovarian	high	71	3C	primary	HG serous ovarian carcinoma	test set
2	11152	peritoneum	malignant	ovarian	high	71	3C	primary	HG serous ovarian carcinoma	test set
3	11152	blood	normal	N/A	N/A	71	N/A	N/A	N/A	test set
4	11133	right ovary	malignant	ovarian	high	74	3C	recurrence	HG serous ovarian carcinoma	test set
5	11139	omentum	malignant	ovarian	high	79	2B	primary	HG serous carcinoma of left tube and ovary	test set
6	11143	peritoneum left	malignant	ovarian	high	63	1C	primary	HG serous cystadenoma of the ovary	test set
7	11158	diaphragmatic right	malignant	ovarian	high	64	1C	primary	HG serous ovarian carcinoma	test set
8	11174	right ovary	malignant	tubal	high	47	2B	primary	HG serous papillary adenocarcinoma of rt tube	test set
9	11182	small bowel serosa	malignant	ovarian	high	53	3C	post NACT x4C	HG ovarian serous carcinoma, extensive lymphovascular involvement	test set
10	11185	peritoneum right	malignant	ovarian	high	62	3C	post NACT x4C	HG serous papillary ovarian carcinoma	test set
11	11187	left ovary	malignant	ovarian	high	68	1C	primary	HG serous carcinoma of the right ovary withinvolvement of left ovary	test set
12	11190	omentum	malignant	ovarian	high	51	3A	primary	HG serous ovarian carcinoma	test set
13	11202	right ovary	malignant	ovarian	high	59	1A	primary	HG seromucinous ovarian cancer	test set
14	11213	omentum	malignant	ovarian	high	81	2A	recurrence	HG serous ovarian carcinoma	test set
15	11220	omentum	malignant	peritoneal	high	64	4	post NACT x6C	HG serous primary peritoneal carcinoma	test set
16	11230	presacral tumour	malignant	ovarian	high	53	3C	primary	HG serous ovarian adenocarcinoma.	test set
17	11236	left ovary	malignant	ovarian	high	73	3C	primary	HG serous papillary right ovarian adenocarcinoma	test set
18	11249	right ovary	malignant	tubal	high	68	3C	post NACT x6C	HG serous tubal carcinoma	test set
19	11253	right ovary	malignant	ovarian	high	69	3C	post NACT x6C	HG serous ovarian carcinoma	test set
20	11255	Peritoneum	malignant	ovarian	high	66	3C/4	post NACT x4C	HG serous ovarian carcinoma	test set
21	11266	Omentum	malignant	ovarian	high	67	4	post NACT x6C	HG serous ovarian carcinoma	test set
22	11267	right ovary	malignant	tubal	high	71	3C	primary	HG serous carcinoma of right fallopian tube	test set
23	11276	left ovary	malignant	ovarian	high	73	4	post NACT x4C	HG serous ovarian carcinoma	test set
24	11290	right ovary	malignant	peritoneal	high	58	4	post NACT x6C	HG serous carcinoma of peritoneal origin	test set
25	11309	peritoneum	malignant	ovarian	high	63	3C	post NACT x3C	HG serous carcinoma of tubal or peritoneal origin	test set
26	OP1003	omentum	malignant	ovarian	high	72	4	primary	HG serous adenocarcinoma involving both ovaries and peritoneum	test set
27	OP1004	omentum	malignant	ovarian	high	53	2C	post NACT x2C	HG serous carcinoma involving both ovaries and right FT	test set
28	OP1005	peritoneum	malignant	peritoneal	high	63	3C	post NACT x6C	HG serous carcinoma of possible peritoneal origin	test set
29	OP1006	omentum	malignant	ovarian	high	66	3C	post NACT x6C	HG serous ovarian carcinoma	test set
30	OP1007	Small bowel mesentery	malignant	ovarian	high	70	3C/4	primary	HG serous ovarian carcinoma	test set
31	OP1008	falciform ligament	malignant	ovarian	high	61	3C	post NACT x3C	HG serous ovarian carcinoma	test set
32	OP1011	omentum	malignant	tubal	high	74	3C	post NACT x3C	HG serous carcinoma of left tube involving both ovaries	test set
33	OP1012	omentum	malignant	tubal	high	67	3C	primary	HG serous ovarian carcinoma	test set
34	OP1012	peritoneum	malignant	tubal	high	67	3C	post NACT x3C	HG serous carcinoma origination from right tube	test set
35	OP1014	omentum	malignant	tubal	high	61	3C	post NACT x3C	HG serous carcinoma origination from right tube	test set
36	OP1016	omentum	malignant	ovarian	high	66	3C/4	primary	HG serous ovarian carcinoma	test set
37	11127	blood	normal	N/A	N/A	75	N/A	N/A	N/A	validation set
38	11127	omentum	malignant	ovarian	high	75	3C	post NACT x6C	HG serous papillary ovarian carcinoma	validation set
39	11270	left ovary	normal	N/A	N/A	72	N/A	N/A	N/A	validation set
40	11270	omentum	malignant	ovarian	high	72	4	primary	HG serous ovarian carcinoma	validation set
41	OP1021	blood	normal	N/A	N/A	71	N/A	N/A	N/A	validation set
42	OP1021	peritoneum	malignant	peritoneal	high	71	3C	primary	HG serous carcinoma of possible peritoneal origin	validation set
43	11358	blood	normal	N/A	N/A	76	N/A	N/A	N/A	validation set
44	11358	ovary	malignant	tubal or ovarian	high	76	1C	primary	HG serous carcinoma of tubal or ovarian origin	validation set
45	11170	blood	normal	N/A	N/A	40	N/A	N/A	N/A	validation set
46	11170	spleen	malignant	ovarian	high	40	4	recurrence	Metastatic serous ovarian carcinoma	validation set
47	11396	blood	normal	N/A	N/A	72	N/A	N/A	N/A	validation set
48	11396	peritoneum	malignant	peritoneal	high	72	3C	post NACT x6C	HG serous carcinoma of peritoneal origin	validation set
49	11398	blood	normal	N/A	N/A	82	N/A	N/A	N/A	validation set
50	11398	pelvic tumor	malignant	tubal	high	82	3C	primary	HG serous carcinoma of tubal origin	validation set
51	11399	blood	normal	N/A	N/A	60	N/A	N/A	N/A	validation set
52	11399	Small bowel mesentery	malignant	ovarian	high	60	3C	post NACT x3C	HG serous ovarian adenocarcinoma.	validation set
53	11400	blood	normal	N/A	N/A	62	N/A	N/A	N/A	validation set
54	11400	left ovary	malignant	peritoneal	high	62	4	post NACT x3C	HG serous carcinoma of peritoneal origin	validation set
55	11405	blood	normal	N/A	N/A	61	N/A	N/A	N/A	validation set
56	11405	right ovary	malignant	ovarian	high	61	3C	post NACT x3C	HG serous carcinoma present in both ovaries	validation set
57	11405	left fallopian tube epithelial cell line	normal	N/A	N/A	61	N/A	N/A	N/A	validation set
58	11405	right fallopian tube epithelial cell line	normal	N/A	N/A	61	N/A	N/A	N/A	validation set
59	11406	blood	normal	N/A	N/A	54	N/A	N/A	N/A	validation set
60	11406	omentum	malignant	tubal	high	54	2C	post NACT x3C	HG serous carcinoma of tubal origin	validation set
61	11406	left fallopian tube epithelial cell line	normal	N/A	N/A	54	N/A	N/A	N/A	validation set
62	11188	peritoneum	normal	N/A	N/A	75	N/A	N/A	N/A	validation set
63	11188	omentum	malignant	peritoneal	high	75	3C	post NACT x6C	HG serous carcinoma of peritoneal origin	validation set
64	11183	blood	normal	N/A	N/A	69	N/A	N/A	N/A	validation set
65	11183	diaphragmatic right	malignant	ovarian	high	69	3C/4	post NACT x6C	HG serous ovarian carcinoma	validation set
66	11167	blood	normal	N/A	N/A	45	N/A	N/A	N/A	validation set
67	11167	right ovary	malignant	peritoneal	high	45	4	post NACT x4C	HG serous carcinoma of possible peritoneal origin	validation set
68	11249	blood	normal	N/A	N/A	68	N/A	N/A	N/A	validation set
69	11249	omentum	malignant	tubal	high	68	3C	post NACT x6C	HG serous tubal carcinoma	validation set
70	11255	blood	normal	N/A	N/A	66	N/A	N/A	N/A	validation set
71	11255	peritoneum	malignant	ovarian	high	66	3C/4	post NACT x4C	HG serous ovarian carcinoma	validation set
72	11158	blood	normal	N/A	N/A	64	N/A	N/A	N/A	validation set
73	11158	left ovary	malignant	ovarian	high	64	1C	primary	HG serous ovarian carcinoma	validation set
74	11187	blood	normal	N/A	N/A	68	N/A	N/A	N/A	validation set
75	11187	right ovary	malignant	ovarian	high	68	1C	primary	HG serous carcinoma of the right ovary withinvolvement of left ovary	validation set
76	11379	blood	normal	N/A	N/A	72	N/A	N/A	N/A	validation set
77	11379	left ovary	malignant	ovarian	high	72	3C/4	post NACT x6C	HG serous carcinoma involving both ovaries	validation set
78	11172	blood	normal	N/A	N/A	66	N/A	N/A	N/A	validation set
79	11172	peritoneum	malignant	ovarian or endometrial	high	66	3C/4	post NACT	HG serous adenocarcinoma of ovarian or endometrial origin	validation set
