# Supplementary material for: Premalignant SOX2 overexpression in the fallopian tubes of ovarian cancer patients: Discovery and validation studies
Source: eBioMedicine. 2016 Jul 2;10:137–49. doi: 10.1016/j.ebiom.2016.06.048 (PMC5006641; doi:10.1016/j.ebiom.2016.06.048)
Supplement: Supplementary Table 3 — The complete analysis results for enrichment in ontologies of biological processes using the list of progeny variants as a background comparator. [file mmc4.xlsx]

## Sheet: supplementary table 3
Mutation ID	chrom	beg	end	POS	Patient ID	sample site	Number of sites available for analysis	Number of sites showing the mutation	REF	ALT	Normal	Tumor
1	3	182220827	182220828	182220828	11174	right ovary	1	1	G	A	0	1
2	3	182209073	182209074	182209074	11202	left ovary	1	1	G	C	0	1
3	3	182198031	182198032	182198032	11249	omentum	4	4	T	G	0	1
3	3	182198031	182198032	182198032	11249	large bowel mesentery			T	G	0	1
3	3	182198031	182198032	182198032	11249	peritoneum			T	G	0	1
3	3	182198031	182198032	182198032	11249	small bowel serosa			T	G	0	1
4	3	182199539	182199540	182199540	11249	omentum	4	1	G	A	0	1
5	3	182222915	182222916	182222916	11276	diaphragmatic peritoneum	2	2	A	G	0	1
5	3	182222915	182222916	182222916	11276	large bowel mesentery			A	G	0	1
6	3	182200754	182200755	182200755	OP1014	peritoneum	1	1	C	A	0	1
7	3	182194660	182194661	182194661	OP1008	falciform ligament	3	3	A	T	1	1 (homozygous)
7	3	182194660	182194661	182194661	OP1008	falciform ligament			A	T	1	1 (homozygous)
7	3	182194660	182194661	182194661	OP1008	diaphragmatic peritoneum			A	T	1	1 (homozygous)
8	3	182206427	182206428	182206428	OP1008	falciform ligament	3	3	C	A	1	1 (homozygous)
8	3	182206427	182206428	182206428	OP1008	falciform ligament			C	A	1	1 (homozygous)
8	3	182206427	182206428	182206428	OP1008	diaphragmatic peritoneum			C	A	1	1 (homozygous)
