# Supplementary material for: Premalignant SOX2 overexpression in the fallopian tubes of ovarian cancer patients: Discovery and validation studies
Source: eBioMedicine. 2016 Jul 2;10:137–49. doi: 10.1016/j.ebiom.2016.06.048 (PMC5006641; doi:10.1016/j.ebiom.2016.06.048)
Supplement: Supplementary Table 4 — The gene symbols that correspond to the identified five significantly enriched ontologies are presented along with the distance in bases from the mapped mutation to the gene's transcription start site. [file mmc5.xlsx]

## Sheet: Supplementary table 4
Primer name	Sequence
11139_1 F	tcccatgagagctggttttt
11139_1 R	actcaccagtttctggatgct
11139_2 F	tccccattctctttttgttcc
11139_2 R	caattagcaggtggggaatg
11139_3 F	acacatgcacacagacagca
11139_3 R	ccaggattgcaacccagata
11174 F	tgtttctggtggaaattaaatcaa
11174 R	gctgtgctcactgtggtgtt
11182_1F	tcatgacaaaaacaggagctg
11182_1R	tcaagggatttaggattacaagtca
11182_2F	gcctctgagccaaccaaata
11182_2R	gcattgaattgcaaggctta
11190 F	tcagctctgatcacaaatgctt
11190 R	gggaaaccgaggagaaaca
11202_1 F	gtagcattccccacctgcta
11202_1 R	gggctgtgtcctgagagttt
11202_2 F	cacccatgtgaatcatctcg
11202_2 R	ccccaaaagctcaaaggtag
11220 F	cctttagcagaaaagattttccaa
11220 R	cccatgtgatgtcttcatgc
11236 F	ggcctggtcacaatcatctt
11236 R	tcacctagcagccacttgag
11267 F	ccagggaaaatcagtcacct
11267 R	tgagaaggctgaaaagaccaa
11276 F	cattgagtttggggaaggaa
11276 R	ctgtaacgttaaggggagcatc
11249_1 F	cacgctatctgaagggagga
11249_1 R	ccgagccctaccacatactg
11249_2 F	gacggggtttcaccttgtta
11249_2 R	cctcgatgacattcagacaca
11249_3 F	aaagcaaactgaattcatcatca
11249_3 R	caaggcagggctgacttatc
11249_4 F	caaaagaaaattcgtgatgtgc
11249_4 R	atgattgtgaccaggccttc
11309_1 F	tggctaggaaaactctctgctc
11309_1 R	actagaaccccaccccaaac
11309_2 F	ggtgggtgtatggaggtgag
11309_2 R	tgatgtgcgagagagaatgg
	tgcttaaatggcctctttgg
11230_1 F	tgcttaaatggcctctttgg
11230_1 R	tgatgatgaattcagtttgcttt
11230_2 F	cccattccaactctgcactt
11230_2 R	ggatgggaatgaaaggaggt
11253 F	ctgaaaacccctcgcaatta
11253 R	ttccaattttaggggtgctg
OP1005 F	tgcttaaatggcctctttgg
OP1005 R	ttttggaagaagggatgacg
OP1008_1 F	aggcaagagatgtcctggag
OP1008_1 R	cggtcatgctttatcctgct
OP1008_2 F	tcccatgagagctggttttt
OP1008_2 R	actcaccagtttctggatgct
OP1008_3 F	agattacgccattgcactcc
OP1008_3 R	agttcgcctttgatcattgc
OP1008_4 F	gaacaaagcgccagaggtag
OP1008_4 R	cctgggaaaaatgaccaaga
OP1012 F	cccaagaatttttgcttcca
OP1012 F	aagcacatcgttcacagcag
OP1014 F	attatgcctccccaacactg
OP1014 R	tcatggtccaggtcctctgt
