# Supplementary material for: Premalignant SOX2 overexpression in the fallopian tubes of ovarian cancer patients: Discovery and validation studies
Source: eBioMedicine. 2016 Jul 2;10:137–49. doi: 10.1016/j.ebiom.2016.06.048 (PMC5006641; doi:10.1016/j.ebiom.2016.06.048)
Supplement: Supplementary Table 6 — The 861 rare variants identified by targeted sequencing of samples from 33 patients are presented. [file mmc7.xlsx]

## Sheet: supplementary table 6
Transfection ID	DNA collection	Number of positive clones	Number of heterozygous clones	Number of negative clones	Proteins and RNA collection	Details of clones tested
						Clone ID	Type of clone	Beginning and end of the deletion	Number of bases deleted	Sox2 fold increase	Sox2 fold increase in positive clones by
										WB	RT-PCR
1	19 days after transfection	1	NA	NA	25 days after transfection	SH26A	Homozygous	1822178107-1822178112 and 1822178305-1822178583	6	4.8
									and
									278
2	16 days after transfection	10	31	15	20 days after transfection	SH10	Homozygous	1822178107-1822178112	6	0.63	3.11
						SH11	Homozygous	1822178107-1822178112	6	2.02	0.89
						SH27	Homozygous	1822178107-1822178112	6	1.77	2.17
						SH24	Homozygous	1822178108-1822178110	3	1.59	2.98
						SH8	Heterozygous	Ambiguous**		0.9	2.43
						SH5	Heterozygous	Ambiguous**		0.99	3.69
						SH21	Heterozygous	Ambiguous**		1.52	2.41
						SH26	Heterozygous	Ambiguous**		0.95	1.47
					30 days after transfection	SH10	Homozygous	1822178107-1822178112	6	1.59
						SH11	Homozygous	1822178107-1822178112	6	2.2
						SH27	Homozygous	1822178107-1822178112	6	1.79
						SH53	Homozygous	1822178107-1822178112	6	1.81
						SH43	Homozygous	1822178088-1822178112	24	1.05
					35 days after transfection	SH10	Homozygous	1822178107-1822178112	6	1.63
						SH11	Homozygous	1822178107-1822178112	6	2.13
						SH27	Homozygous	1822178107-1822178112	6	2.36
						SH53	Homozygous	1822178107-1822178112	6	2.87
					42 days after transfection	SH10	Homozygous	1822178107-1822178112	6	1.1	0.64
						SH11	Homozygous	1822178107-1822178112	6	1.13	0.47
						SH27	Homozygous	1822178107-1822178112	6	0.75	0.39
						SH53	Homozygous	1822178107-1822178112	6	0.82	0.35
