# Supplementary material for: Premalignant SOX2 overexpression in the fallopian tubes of ovarian cancer patients: Discovery and validation studies
Source: eBioMedicine. 2016 Jul 2;10:137–49. doi: 10.1016/j.ebiom.2016.06.048 (PMC5006641; doi:10.1016/j.ebiom.2016.06.048)
Supplement: Supplementary Table 7 — The coordinates of the somatic mutations identified at the 40 kb region flanking SOX2 in HGSOCs. [file mmc8.xlsx]

## Sheet: supplementary table 7
Sample number	Sample ID	Primary disease	Stage at time of biopsy	Tumor status	Age at surgery	Histology	Set
1	11139	ovarian	2B	primary	79	HGSOC	Discovery
2	11174	tubal	2B	primary	47	HGSOC	Discovery
3	11182	ovarian	3C	post NACT x4C	53	HGSOC	Discovery
4	11187	ovarian	1C	primary	68	HGSOC	Discovery
5	11190	ovarian	3A	primary	51	HGSOC	Discovery
6	11202	ovarian	1A	primary	59	HGSOC	Discovery
7	11220	peritoneal	4	post NACT x6C	64	HGSOC	Discovery
8	11236	ovarian	3C	primary	73	HGSOC	Discovery
9	11249	tubal	3C	post NACT x6C	68	HGSOC	Discovery
10	11253	ovarian	3C	post NACT x6C	69	HGSOC	Discovery
11	11266	ovarian	4	post NACT x6C	67	HGSOC	Discovery
12	11267	tubal	3C	primary	71	HGSOC	Discovery
13	11276	ovarian	4	post NACt x4C	73	HGSOC	Discovery
14	11309	ovarian	3C	post NACT x3C	63	HGSOC	Discovery
15	OP1003	ovarian	4	primary	72	HGSOC	Discovery
16	OP1004	ovarian	2C	post NACT x2C	53	HGSOC	Discovery
17	OP1005	peritoneal	3C	post NACT x6C	63	HGSOC	Discovery
18	OP1006	ovarian	3C	post NACT x6C	66	HGSOC	Discovery
19	OP1008	ovarian	3C	post NACT x3C	61	HGSOC	Discovery
20	OP1011	tubal	3C	post NACT x3C	74	HGSOC	Discovery
21	OP1012	ovarian	3C	primary	67	HGSOC	Discovery
22	OP1014	tubal	3C	post NACT x3C	61	HGSOC	Discovery
23	11135	endometrial	1A	primary	69	G3 carcinosarcoma	Discovery
24	11141	endometrial	1A	primary	87	G1 endometriod adenocarcinoma	Discovery
25	11327	endometrial	3C1	primary	77	Endometrial serous carcinoma	Discovery
26	11345	endometrial	1A	primary	52	G3 mixed endometroid and serous carcinoma	Discovery
27	11122	endometrial	1A	primary	77	G1 endometriod adenocarcinoma	Discovery
28	11119	endometrial	1A	primary	58	G1 endometriod adenocarcinoma	Discovery
29	11118	endometrial	1A	primary	58	G2 endometriod adenocarcinoma	Discovery
30	11124	endometrial	1B	primary	84	G3 carcinosarcoma	Discovery
31	TMAn1	benign	N/A	N/A	50	Endometrial polyp	Discovery
32	TMAn2	benign	N/A	N/A	44	Uterine fibroids	Discovery
33	TMAn3	benign	N/A	N/A	51	Uterine fibroids	Discovery
34	TMAn4	benign	N/A	N/A	81	Uterine fibroids	Discovery
35	TMAn5	endometrial	1B	primary	56	G1 endometriod adenocarcinoma	Discovery
36	TMAn6	endometrial	1A	primary	69	G1 endometriod adenocarcinoma	Discovery
37	TMAn7	benign	N/A	N/A	48	Uterine fibroids	Discovery
38	TMAn8	benign	N/A	N/A	49	Uterine fibroids	Discovery
39	TMAn9	benign	N/A	N/A	48	Hysterectomy for menorrhagia, benign endometrium	Discovery
40	TMAn10	endometrial	2A	primary	56	G1 endometriod adenocarcinoma	Discovery
41	TMAn11	benign	N/A	N/A	44	Uterine fibroids, CIN II	Discovery
42	TMAn12	benign	N/A	N/A	47	Uterine fibroids	Discovery
43	TMAn13	endometrial	1B	primary	69	G1 endometriod adenocarcinoma	Discovery
44	TMAn14	benign	N/A	N/A	46	Hysterectomy for menorrhagia, benign endometrium	Discovery
45	TMAn15	benign	N/A	N/A	46	Hysterectomy for menorrhagia, benign endometrium	Discovery
46	TMAn16	benign	N/A	N/A	46	Uterine fibroids	Discovery
47	TMAn17	benign	N/A	N/A	72	Uterine fibroids	Discovery
48	TMAn18	benign	N/A	N/A	60	Uterine fibroids	Discovery
49	TMAn19	benign	N/A	N/A	51	Uterine fibroids	Discovery
50	TMAn20	benign	N/A	N/A	52	Uterine fibroids	Discovery
51	385	ovarian	3C	post NACT x6C	76	HGSOC	Validation
52	1054	ovarian	3C	primary	65	HGSOC	Validation
53	2686	ovarian	1C	primary	78	HGSOC	Validation
54	5318	ovarian	3C/4	post NACT x6C	94	HGSOC	Validation
55	7543	tubal	1C	primary	68	HGSOC	Validation
56	8488	ovarian	3	post NACT	82	HGSOC	Validation
57	9776	ovarian	4	post NACT x6C	63	HGSOC	Validation
58	10201	ovarian or tubal	2C	primary	58	HGSOC	Validation
59	11359	ovarian or tubal	3C	primary	91	HGSOC	Validation
60	15373	ovarian	3B	primary	64	HGSOC	Validation
61	15730	peritoneal	2B	primary	61	HGSOC	Validation
62	16690	ovarian	2A	primary	53	HGSOC	Validation
63	17148	ovarian	3A	primary	69	HGSOC	Validation
64	17554	ovarian	3C	post NACT x6C	72	HGSOC	Validation
65	18733	ovarian	2B	primary	35	HGSOC	Validation
66	20057	ovarian	2A	primary	67	HGSOC	Validation
67	20103	tubal		post NACT x4C	67	HGSOC	Validation
68	22595	tubal	2B	primary	47	HGSOC	Validation
69	22950	ovarian		post NACT	71	HGSOC	Validation
70	24597	tubal	3A	post NACT x4C	45	HGSOC	Validation
71	24659	ovarian	3C	post NACT x3C	59	HGSOC	Validation
72	25219	ovarian	3C/4	post NACT x6C	69	HGSOC	Validation
73	25903	ovarian	1C	primary	68	HGSOC	Validation
74	26600	ovarian	3C	primary	55	HGSOC	Validation
75	28223	tubal	2B	post NACT x6C	70	HGSOC	Validation
76	28389	ovarian or tubal	3C	post NACT x3C	63	HGSOC	Validation
77	28519	ovarian or peritoneal		post NACT x3C	69	HGSOC	Validation
78	29376	ovarian or peritoneal	2B	post NACT x6C	72	HGSOC	Validation
79	30449	ovarian	2B	post NACT	77	HGSOC	Validation
80	32094	ovarian	3A	primary	61	HGSOC	Validation
81	32827	ovarian	2A	post NACT x3C	73	HGSOC	Validation
82	34068	ovarian	3C	primary	64	HGSOC	Validation
83	34861	peritoneal	3C	primary	83	HGSOC	Validation
84	35384	ovarian or tubal	3A	primary	67	HGSOC	Validation
85	35634	ovarian	3C	primary	51	HGSOC	Validation
86	36183	ovarian	3C	primary	57	HGSOC	Validation
87	40366	ovarian	1C	primary	32	HGSOC	Validation
88	42571	ovarian	3B	primary	86	HGSOC	Validation
89	42781	ovarian	3B	post NACT x3C	48	HGSOC	Validation
90	43464	ovarian	3C	primary	79	HGSOC	Validation
91	44177	ovarian	3B	post NACT x3C	54	HGSOC	Validation
92	44375	peritoneal	3B	post NACT x5C	73	HGSOC	Validation
93	202	benign	N/A	N/A	32	Menorrhagia	Validation
94	2610	benign	N/A	N/A	45	Menorrhagia	Validation
95	2833	benign	N/A	N/A	46	Adenomyosis	Validation
96	4857	benign	N/A	N/A	50	Uterine fibroids	Validation
97	5161	benign	N/A	N/A	42	Dysmenorrhea and menorrhagia, adenomyosis	Validation
98	5670	benign	N/A	N/A	53	Menorrhagia, benign uterine fibroids and adenomyosis	Validation
99	7478	benign	N/A	N/A	37	Endometriosis, severe dysmenorrhea and menorrhagia	Validation
100	8023	benign	N/A	N/A	53	Menorrhagia, benign endometrial polyp and fibroids	Validation
101	8620	benign	N/A	N/A	53	Menorrhagia	Validation
102	9347	benign	N/A	N/A	52	Menorrhagia, fibroids and adenomyosis	Validation
103	10271	benign	N/A	N/A	52	Menorrhagia	Validation
104	12197	benign	N/A	N/A	49	Menorrhagia, endometrial polyp and fibroids	Validation
105	12719	benign	N/A	N/A	51	Menorrhagia, adenomyosis	Validation
106	13346	benign	N/A	N/A	48	Uterine fibroids	Validation
107	14223	benign	N/A	N/A	48	Dysmenorrhea and menorrhagia, adenomyosis	Validation
108	14242	benign	N/A	N/A	44	Uterine fibroids	Validation
109	16321	benign	N/A	N/A	49	Adenomyosis and uterine fibroids	Validation
110	17662	benign	N/A	N/A	50	Menorrhagia and benign ovarian cyst	Validation
111	19069	benign	N/A	N/A	56	Menorrhagia, uterine fibroids and focal adenomyosis	Validation
112	19492	benign	N/A	N/A	54	Dysmenorrhea and menorrhagia, fibroids and benign endometrial polyp	Validation
113	20034	benign	N/A	N/A	49	Menorrhagia	Validation
114	21029	benign	N/A	N/A	49	Menorrhagia and severe endometriosis, endometriotic ovarian cyst	Validation
115	21355	benign	N/A	N/A	51	Uterine fibroids	Validation
116	21834	benign	N/A	N/A	49	Menorrhagia, adenomyosis	Validation
117	23734	benign	N/A	N/A	52	Endocervical benign polyp	Validation
118	24836	benign	N/A	N/A	50	Uterine fibroids and adenomyosis	Validation
119	26127	benign	N/A	N/A	48	Uterine fibroids	Validation
120	26525	benign	N/A	N/A	50	Endometrial benign polyp, uterine fibroids, adenomyosis	Validation
121	28191	benign	N/A	N/A	51	Uterine fibroids	Validation
122	32717	benign	N/A	N/A	47	Uterine fibroids	Validation
123	33410	benign	N/A	N/A	56	Uterine fibroids	Validation
124	34805	benign	N/A	N/A	47	Uterine fibroids, previous CIN	Validation
125	35956	benign	N/A	N/A	51	Uterine fibroids and adenomyosis	Validation
126	39103	benign	N/A	N/A	45	Uterine fibroids	Validation
127	41036	benign	N/A	N/A	49	Uterine fibroids and adenomyosis	Validation
128	42133	benign	N/A	N/A	45	Menorrhagia	Validation
129	42134	benign	N/A	N/A	53	Uterine fibroids	Validation
130	43355	benign	N/A	N/A	49	Uterine fibroids	Validation
131	44438	benign	N/A	N/A	53	Menorrhagia	Validation
132	36071	benign	N/A	N/A	51	Uterine fibroids	Validation
133	9711	benign	N/A	N/A	51	Menorrhagia, adenomyosis	Validation
134	11630	benign	N/A	N/A	41	Uterine fibroids	Validation
135	27252	benign	N/A	N/A	43	Menorrhagia	Validation
136	36141	benign	N/A	N/A	45	Uterine fibroids and adenomyosis	Validation
137	6368	benign	N/A	N/A	51	Uterine fibroids, benign ovarian and paratubal cyst	Validation
138	36325	benign	N/A	N/A	46	Uterine fibroids, adenomyosis	Validation
139	12599	BRCA	N/A	N/A	29	BRCA mutation carrier, normal bilateral fallopian tubes and ovaries, benign corpus luteum	Validation
140	12862	BRCA	N/A	N/A	47	BRCA mutation carrier, normal tubes and ovaries	Validation
141	13538	BRCA	N/A	N/A	52	BRCA mutation carrier, normal ovaries, unilateral fallopian tube dysplasia, p53 signature	Validation
142	13662	BRCA	N/A	N/A	59	BRCA mutation carrier, normal tubes and ovaries	Validation
143	18023	BRCA	N/A	N/A	52	BRCA mutation carrier, normal tubes and ovaries	Validation
144	19911	BRCA	N/A	N/A	40	BRCA mutation carrier, normal tubes and ovaries	Validation
145	21116	BRCA	N/A	N/A	48	BRCA mutation carrier, normal tubes and ovaries	Validation
146	21736	BRCA	N/A	N/A	57	BRCA mutation carrier, normal tubes and ovaries	Validation
147	21887	BRCA	N/A	N/A	40	BRCA mutation carrier, normal tubes and ovaries	Validation
148	22039	BRCA	N/A	N/A	64	BRCA mutation carrier, normal tubes and ovaries	Validation
149	23940	BRCA	N/A	N/A	56	BRCA mutation carrier, normal tubes and ovaries	Validation
150	26717	BRCA	N/A	N/A	54	BRCA mutation carrier, normal left tube, left ovarian benign serous cystadenoma	Validation
151	28000	BRCA	N/A	N/A	58	BRCA mutation carrier, normal tubes, benign serous adenofibroma	Validation
152	28501	BRCA	N/A	N/A	60	BRCA mutation carrier, normal tubes, bilateral microscopic benign Brenner tumors	Validation
153	2893	BRCA	N/A	N/A	62	benign, BRCA mutation carrier	Validation
154	30796	BRCA	N/A	N/A	64	BRCA mutation carrier, normal tubes and ovaries	Validation
155	33476	BRCA	N/A	N/A	40	BRCA mutation carrier, normal tubes and ovaries	Validation
156	33510	BRCA	N/A	N/A	46	BRCA mutation carrier, normal tubes and ovaries	Validation
157	34293	BRCA	N/A	N/A	45	BRCA mutation carrier, normal tubes and ovaries	Validation
158	34351	BRCA	N/A	N/A	41	BRCA mutation carrier, normal tubes and ovaries	Validation
159	35468	BRCA	N/A	N/A	41	BRCA mutation carrier, normal tubes and ovaries	Validation
160	35684	BRCA	N/A	N/A	52	BRCA mutation carrier, normal tubes and ovaries	Validation
161	36841	BRCA	N/A	N/A	81	BRCA mutation carrier, normal tubes, right ovarian benign serous cystadenoma	Validation
162	37314	BRCA	N/A	N/A	42	BRCA mutation carrier, normal tubes and ovaries	Validation
163	37329	BRCA	N/A	N/A	33	BRCA mutation carrier, normal tubes and ovaries	Validation
164	3735	BRCA	N/A	N/A	48	benign, BRCA mutation carrier	Validation
165	37443	BRCA	N/A	N/A	48	BRCA mutation carrier, normal tubes and ovaries	Validation
166	40098	BRCA	N/A	N/A	34	BRCA mutation carrier, normal tubes and ovaries	Validation
167	42061	BRCA	N/A	N/A	44	BRCA mutation carrier, normal tubes and ovaries, tubal endometriosis	Validation
168	4228	BRCA	N/A	N/A	45	benign, BRCA mutation carrier	Validation
169	42710	BRCA	N/A	N/A	48	BRCA mutation carrier, normal tubes and ovaries	Validation
170	42786	BRCA	N/A	N/A	51	BRCA mutation carrier, normal tubes and ovaries	Validation
171	43011	BRCA	N/A	N/A	50	BRCA mutation carrier, normal tubes and ovaries	Validation
172	4347	BRCA	N/A	N/A	43	benign, BRCA mutation carrier	Validation
173	44362	BRCA	N/A	N/A	66	BRCA mutation carrier, normal tubes and ovaries	Validation
174	4847	BRCA	N/A	N/A	50	benign, BRCA mutation carrier	Validation
175	48592	BRCA	N/A	N/A	71	BRCA mutation carrier, normal tubes and ovaries	Validation
176	5586	BRCA	N/A	N/A	48	benign, BRCA mutation carrier	Validation
177	5820	BRCA	N/A	N/A	39	benign, BRCA mutation carrier	Validation
178	8284	BRCA	N/A	N/A	50	benign, BRCA mutation carrier	Validation
179	9461	BRCA	N/A	N/A	44	benign, BRCA mutation carrier	Validation
180	14967	BRCA	N/A	N/A	N/A	benign, BRCA mutation carrier	Validation
181	15094	BRCA	N/A	N/A	N/A	benign, BRCA mutation carrier	Validation
182	1632	BRCA	N/A	N/A	N/A	benign, BRCA mutation carrier	Validation
183	22198	BRCA	N/A	N/A	N/A	benign, BRCA mutation carrier	Validation
184	23307	BRCA	N/A	N/A	N/A	benign, BRCA mutation carrier	Validation
185	33138	BRCA	N/A	N/A	N/A	benign, BRCA mutation carrier	Validation
186	4791	BRCA	N/A	N/A	N/A	benign, BRCA mutation carrier	Validation
187	MDA15N	ovarian	3C	primary	48	HGSOC	Validation 2
188	MDA16N	ovarian	1A	primary	59	HGSOC	Validation 2
189	MDA17N	ovarian	1C	primary	49	HGSOC	Validation 2
190	MDA18N	ovarian	3C	post NACT	55	HGSOC	Validation 2
191	MDA19N	ovarian	1A	primary	54	HGSOC	Validation 2
192	LL2N	ovarian	3B	primary	78	HGSOC	Validation 2
193	LL3N	ovarian	3A2	primary	52	HGSOC	Validation 2
194	LL5N	ovarian	4A	primary	45	HGSOC	Validation 2
195	LL6N	ovarian	3B	primary	59	HGSOC	Validation 2
196	LL7N	ovarian	3B	primary	50	HGSOC	Validation 2
197	LL9N	ovarian	3C	primary	62	HGSOC	Validation 2
198	LL10N	ovarian	3A	primary	59	HGSOC	Validation 2
199	LL12N	ovarian	1A	post NACT	67	HGSOC	Validation 2
200	LL13N2	ovarian	3C	primary	62	HGSOC	Validation 2
201	LL14N	ovarian	3B	primary	63	HGSOC	Validation 2
202	LL15N	ovarian	3A	primary	46	HGSOC	Validation 2
203	LL16N	ovarian	3C	primary	89	HGSOC	Validation 2
204	LL17N	ovarian	3C	primary	60	HGSOC	Validation 2
205	LL18N	ovarian	4A	primary	61	HGSOC	Validation 2
206	LL19N	ovarian	3C	primary	66	HGSOC	Validation 2
207	LL20N	ovarian	2D	primary	40	HGSOC	Validation 2
208	LL22N	ovarian	3B	primary	50	HGSOC	Validation 2
209	LL23N	ovarian	4B	primary	70	HGSOC	Validation 2
210	LL24N	ovarian	3C	primary	71	HGSOC	Validation 2
211	LL25N	ovarian	3C	primary	60	HGSOC	Validation 2
212	LL26N	ovarian	3C	primary	69	HGSOC	Validation 2
213	LL28N	ovarian	N/A	N/A	N/A	HGSOC	Validation 2
214	09N245	ovarian	3	N/A	54	HGSOC	Validation 2
215	15N204	ovarian	3B	N/A	49	HGSOC	Validation 2
216	15N206-1	ovarian	3	N/A	48	HGSOC	Validation 2
217	04B01297A	ovarian	N/A	N/A	59	HGSOC	Validation 2
218	0616460A3	ovarian	4	N/A	46	HGSOC	Validation 2
219	LL27N	ovarian	4A	primary	46	HGSOC	Validation 2
220	LL4N	ovarian	3C	primary	53	HGSOC	Validation 2
221	LL11N	ovarian	1B	primary	69	HGSOC	Validation 2
222	LL53N	ovarian	1C2	primary	58	HGSOC	Validation 2
223	LL52N	benign	N/A	N/A	74	Serous cystadenoma in right ovary	Validation 2
224	LL51N	benign	N/A	N/A	44	Chronic cervicitis, secretory endometrium and uterine fibroids	Validation 2
225	LL63N	benign	N/A	N/A	49	Chonic cervicitis, uterine fibroids and adenomyosis	Validation 2
226	LL54N	benign	N/A	N/A	49	Mature cystic teratoma right ovary	Validation 2
227	LL59N	benign	N/A	N/A	71	Chonic cervicitis, uterine fibroids and endometrial polyp	Validation 2
228	LL58N	benign	N/A	N/A	34	Chonic cervicitis, proliferative endometrioum and uterine fibroids	Validation 2
229	LL57N	benign	N/A	N/A	37	Chronic cervicitis, secretory endometrium, uterine fibroids and endometrial polyp	Validation 2
230	LL56N	benign	N/A	N/A	50	Chronic cervicitis and uterine fibroids	Validation 2
231	LL60N	benign	N/A	N/A	48	Chronic cervicitis, uterine fibroids and endometrial polyp	Validation 2
232	LL66N	benign	N/A	N/A	42	Chronic cervicitis, secretory endometrium and uterine fibroids	Validation 2
233	LL65N	benign	N/A	N/A	46	Chronic cervicitis, atrophic endometrium and uterine fibroids	Validation 2
234	LL62N	benign	N/A	N/A	42	Chronic cervicitis, secretory endometrium and uterine fibroids	Validation 2
235	LL68N	benign	N/A	N/A	56	Ovarian mucinous cystadenoma	Validation 2
236	LL67N	benign	N/A	N/A	54	N/A	Validation 2
237	LL64N	benign	N/A	N/A	49	Chronic cervicitis, proliferative endometrium and uterine fibroids	Validation 2
238	LL69N	benign	N/A	N/A	42	Chronic cervicitis, secretory endometrium, adenomyosis and uterine fibroids	Validation 2
239	MDA27N	benign	N/A	N/A	48	Normal histology	Validation 2
240	MDA28N	benign	N/A	N/A	46	Uterine fibroids	Validation 2
241	MDA29N	benign	N/A	N/A	61	Ovarian mucinous cystadenoma	Validation 2
242	MDA30N	benign	N/A	N/A	55	Uterine fibroids	Validation 2
243	MDA31N	benign	N/A	N/A	50	Menorrhagia	Validation 2
244	MDA32N	benign	N/A	N/A	32	Teratoma	Validation 2
245	MDA20N	benign	N/A	N/A	33	Normal histology	Validation 2
246	MDA23N	benign	N/A	N/A	43	Uterine fibroids and hypermenorrhea	Validation 2
247	MDA24N	benign	N/A	N/A	49	Benign cyst. Localized adenomucinosis	Validation 2
248	MDA26N	benign	N/A	N/A	37	Cystic teratoma right ovary	Validation 2
249	LL30N	benign	N/A	N/A	49	N/A	Validation 2
250	LL31N	benign	N/A	N/A	28	N/A	Validation 2
251	LL32N	benign	N/A	N/A	44	Chronic cervicitis, proliferative endometrium and uterine fibroids	Validation 2
252	LL33N	benign	N/A	N/A	48	Chronic cervicitis, proliferative endometrium, adenomyosis and uterine fibroids	Validation 2
253	LL34N	benign	N/A	N/A	42	Endometrial cyst	Validation 2
254	LL36N	benign	N/A	N/A	47	Chronic cervicitis, secretory endometrium and uterine fibroids	Validation 2
255	LL37N	benign	N/A	N/A	53	Chronic cervicitis, proliferative endometrium and uterine fibroids	Validation 2
256	LL38N	benign	N/A	N/A	49	Endometrial cyst	Validation 2
257	LL41N	benign	N/A	N/A	40	Chronic cervicitis, secretory endometrium and uterine fibroids	Validation 2
258	LL42N	benign	N/A	N/A	31	Endometriosis foci on fallopian tubes	Validation 2
259	LL43N	benign	N/A	N/A	32	Mucinous Cystadenoma	Validation 2
260	LL44N	benign	N/A	N/A	47	Chronic cervicitis, atrophic endometrium and uterine fibroids	Validation 2
261	LL45N	benign	N/A	N/A	46	Chronic cervicitis, proliferative endometrium and uterine fibroids	Validation 2
262	LL46N	benign	N/A	N/A	46	Chronic cervicitis, secretory endometrium and uterine fibroids	Validation 2
263	LL47N	benign	N/A	N/A	39	Chronic cervicitis, proliferative endometrium and uterine fibroids	Validation 2
264	LL48N	benign	N/A	N/A	40	Serous cystadenoma in right ovary	Validation 2
265	LL49N	benign	N/A	N/A	45	Chronic cervicitis, atrophic endometrium and uterine fibroids	Validation 2
266	LL50N	benign	N/A	N/A	45	Chronic cervicitis, secretory endometrium, adenomyosis and uterine fibroids	Validation 2
267	LL61N	benign	N/A	N/A	N/A	Endometrial cyst	Validation 2
268	LL29N	benign	N/A	N/A	54	Chronic cervicitis, atrophic endometrium, adenomyosis and uterine fibroids	Validation 2
269	MDA21N	benign, BRCA carrier	N/A	N/A	75	Normal ovaries and fallopian tubes (prophylactic Salpingo-oophorectomy)	Validation 2
270	MDA22N	benign, BRCA carrier	N/A	N/A	53	Normal ovaries and fallopian tubes (prophylactic Salpingo-oophorectomy)	Validation 2
271	MDA25N	benign, BRCA carrier	N/A	N/A	45	Normal ovaries and fallopian tubes (prophylactic Salpingo-oophorectomy)	Validation 2
272	LL39N	benign, BRCA carrier	N/A	N/A	66	Normal ovaries and fallopian tubes (prophylactic Salpingo-oophorectomy)	Validation 2
273	LL35N	benign, BRCA carrier	N/A	N/A	64	Normal ovaries and fallopian tubes (prophylactic Salpingo-oophorectomy)	Validation 2
274	08NN92C	benign, BRCA carrier	N/A	N/A	42	Acute salpingitis in both fallopian tubes (prophylactic Salpingo-oophorectomy)	Validation 2
275	08NN38	benign, BRCA carrier	N/A	N/A	51	Normal ovaries and fallopian tubes (prophylactic Salpingo-oophorectomy)	Validation 2
276	08NN36B1	benign, BRCA carrier	N/A	N/A	67	Involutive ovarian cyst and stromal hyperplasia (prophylactic Salpingo-oophorectomy)	Validation 2
277	13NN24	benign, BRCA carrier	N/A	N/A	37	Normal ovaries and fallopian tubes (prophylactic Salpingo-oophorectomy)	Validation 2
278	11NN2A7	benign, BRCA carrier	N/A	N/A	60	Chronic cervicitis and atrophic endometrium (prophylactic Salpingo-oophorectomy)	Validation 2
279	11NN1	benign, BRCA carrier	N/A	N/A	59	Normal ovaries and fallopian tubes (prophylactic Salpingo-oophorectomy)	Validation 2
280	10NN1A6	benign, BRCA carrier	N/A	N/A	45	Small endometriosis foci in right ovary (prophylactic Salpingo-oophorectomy)	Validation 2
281	13NN27	benign, BRCA carrier	N/A	N/A	N/A	N/A	Validation 2
282	15NN33	benign, BRCA carrier	N/A	N/A	40	Normal ovaries and fallopian tubes (prophylactic Salpingo-oophorectomy)	Validation 2
283	15NN32	benign, BRCA carrier	N/A	N/A	44	Normal ovaries and fallopian tubes (prophylactic Salpingo-oophorectomy)	Validation 2
284	15NN34	benign, BRCA carrier	N/A	N/A	45	Normal ovaries and fallopian tubes (prophylactic Salpingo-oophorectomy)	Validation 2
285	09NN2	benign, BRCA carrier	N/A	N/A	NA	N/A	Validation 2
286	08NN3	benign, BRCA carrier	N/A	N/A	40	Normal ovaries and fallopian tubes (prophylactic Salpingo-oophorectomy)	Validation 2
287	08NN5	benign, BRCA carrier	N/A	N/A	63	Normal ovaries and fallopian tubes (prophylactic Salpingo-oophorectomy)	Validation 2
288	08NN6	benign, BRCA carrier	N/A	N/A	66	Normal ovaries and fallopian tubes (prophylactic Salpingo-oophorectomy)	Validation 2
289	08NN7	benign, BRCA carrier	N/A	N/A	50	Normal ovaries and fallopian tubes (prophylactic Salpingo-oophorectomy)	Validation 2
290	08NN8	benign, BRCA carrier	N/A	N/A	43	Normal ovaries and fallopian tubes (prophylactic Salpingo-oophorectomy)	Validation 2
291	LL55N	benign, BRCA carrier	N/A	N/A	48	Benign cyst in left ovary	Validation 2
