# Supplementary material for: Premalignant SOX2 overexpression in the fallopian tubes of ovarian cancer patients: Discovery and validation studies
Source: eBioMedicine. 2016 Jul 2;10:137–49. doi: 10.1016/j.ebiom.2016.06.048 (PMC5006641; doi:10.1016/j.ebiom.2016.06.048)
Supplement: Supplementary Table 9 — List of transfections and summary results for CRISPR experiments. [file mmc10.xlsx]

## Sheet: supplementary table 9
# Ontology	ID	Desc	Rank	HyperP	HyperBonfP	HyperFdrQ	RegionFoldEnrich	ExpFgRegions	FgRegionsHit	BgRegionsHit	FgSetTermCov	TermCov	NumFgGenesHit	NumBgGenesHit	TotalGenes	FgGeneNames	BgGeneNames
GO Biological Process	GO:0050793	regulation of developmental process	1	4.25714e-11	3.72968e-07	3.72968e-07	1.62654	106.976	174	47185	0.232	0.00368761	135	1173	1204
GO Biological Process	GO:2000026	regulation of multicellular organismal development	2	9.56207e-11	8.37733e-07	4.18866e-07	1.70735	85.5126	146	37718	0.194667	0.00387083	109	910	935
GO Biological Process	GO:0045595	regulation of cell differentiation	3	1.1856e-10	1.03871e-06	3.46235e-07	1.73614	79.4865	138	35060	0.184	0.00393611	104	814	835
GO Biological Process	GO:0030154	cell differentiation	4	4.01136e-09	3.51436e-05	8.78589e-06	1.38471	184.154	255	81227	0.34	0.00313935	212	2155	2220
GO Biological Process	GO:0051239	regulation of multicellular organismal process	5	4.45832e-09	3.90594e-05	7.81188e-06	1.48883	128.96	192	56882	0.256	0.00337541	148	1492	1531
GO Biological Process	GO:0048869	cellular developmental process	6	4.46737e-09	3.91386e-05	6.5231e-06	1.37788	187.97	259	82910	0.345333	0.00312387	216	2218	2286
GO Biological Process	GO:0060284	regulation of cell development	7	8.31063e-09	7.28094e-05	1.04013e-05	1.91144	45.5154	87	20076	0.116	0.00433353	60	410	420
GO Biological Process	GO:0042127	regulation of cell proliferation	8	2.26223e-08	0.000198194	2.47743e-05	1.588	88.7909	141	39164	0.188	0.00360025	95	1016	1040
GO Biological Process	GO:0010646	regulation of cell communication	9	4.75013e-08	0.000416159	4.62399e-05	1.51382	105.692	160	46619	0.213333	0.00343208	128	1202	1228
GO Biological Process	GO:0032502	developmental process	10	1.46416e-07	0.00128276	0.000128275	1.23213	301.106	371	132812	0.494667	0.00279342	338	3840	3975
GO Biological Process	GO:0007181	transforming growth factor beta receptor complex assembly	11	3.4368e-07	0.00301098	0.000273726	35.5711	0.140564	5	62	0.00666667	0.0806452	2	3	3	EID2,FMOD	EID2,FMOD,TGFBR3
GO Biological Process	GO:0048513	organ development	12	7.47833e-07	0.00655176	0.00054598	1.34226	166.883	224	73609	0.298667	0.00304311	184	2023	2097
GO Biological Process	GO:0007275	multicellular organismal development	13	8.47368e-07	0.00742379	0.000571061	1.2291	282.32	347	124526	0.462667	0.00278657	314	3502	3630
GO Biological Process	GO:0048856	anatomical structure development	14	9.83518e-07	0.0086166	0.000615472	1.2404	264.43	328	116635	0.437333	0.00281219	288	3275	3388
GO Biological Process	GO:0051093	negative regulation of developmental process	15	9.92022e-07	0.00869111	0.000579407	1.81443	40.2329	73	17746	0.0973333	0.0041136	47	419	428
GO Biological Process	GO:0010758	regulation of macrophage chemotaxis	16	1.29809e-06	0.0113726	0.000710788	13.2514	0.528247	7	233	0.00933333	0.0300429	3	8	8	C5,CMKLR1,THBS1	C3AR1,C5,CCL2,CCL5,CMKLR1,CX3CL1,RARRES2,THBS1
GO Biological Process	GO:0048731	system development	17	1.47616e-06	0.0129327	0.000760744	1.25148	244.511	306	107849	0.408	0.0028373	267	2940	3046
GO Biological Process	GO:0051094	positive regulation of developmental process	18	2.83583e-06	0.0248447	0.00138026	1.64692	54.6475	90	24104	0.12	0.00373382	66	557	569
GO Biological Process	GO:0032655	regulation of interleukin-12 production	19	3.23514e-06	0.028343	0.00149174	5.45106	2.20141	12	971	0.016	0.0123584	6	32	33	CMKLR1,IFNG,IL23R,PLCB1,THBS1,TLR4	ACP5,ARRB2,CCL19,CCR7,CD36,CD40,CD40LG,CMKLR1,HSPD1,IDO1,IFNG,IL12B,IL23A,IL23R,IRAK3,IRF1,IRF8,JAK3,MAST2,NFKB1,NOD2,PLCB1,REL,RELA,THBS1,TIGIT,TIRAP,TLR2,TLR3,TLR4,TLR9,TNFSF4
GO Biological Process	GO:0023056	positive regulation of signaling	20	3.75706e-06	0.0329156	0.00164578	1.64067	54.2462	89	23927	0.118667	0.00371965	67	615	629
GO Biological Process	GO:0010557	positive regulation of macromolecule biosynthetic process	21	4.01001e-06	0.0351317	0.00167294	1.46441	92.1871	135	40662	0.18	0.00332005	103	984	1005
GO Biological Process	GO:0045665	negative regulation of neuron differentiation	22	5.17413e-06	0.0453305	0.00206048	3.18197	6.59969	21	2911	0.028	0.00721402	11	49	50	ASCL1,BMP7,CNTN2,CNTN4,DTX1,ID4,ISL1,LMX1A,SOX2,SOX21,ZNF536	APP,ASCL1,ASPM,BMP7,CNTF,CNTN2,CNTN4,CTDSP1,DIXDC1,DLL1,DTX1,FOXA2,FOXG1,GDF11,GLI3,HES1,HES5,HOXA2,ID2,ID4,IRX3,ISL1,ITGB1,LBX1,LMX1A,MIB1,NBN,NKX2-2,NOTCH1,NOTCH3,NR2E1,OLIG2,PAX6,PHOX2B,PRPF19,REST,RHOC,RTN4,SLC6A4,SOX2,SOX21,SOX3,SOX8,SOX9,TLX3,TP73,TTC3,ZHX2,ZNF536
GO Biological Process	GO:0045664	regulation of neuron differentiation	23	5.19817e-06	0.0455411	0.00198005	1.84086	33.1367	61	14616	0.0813333	0.00417351	39	274	282
GO Biological Process	GO:0031325	positive regulation of cellular metabolic process	24	5.25355e-06	0.0460263	0.00191776	1.37911	124.719	172	55011	0.229333	0.00312665	130	1424	1463
GO Biological Process	GO:0051960	regulation of nervous system development	25	7.28035e-06	0.0637831	0.00255133	1.7449	39.5437	69	17442	0.092	0.00395597	49	362	371
GO Biological Process	GO:0023051	regulation of signaling	26	7.67464e-06	0.0672375	0.00258606	1.33021	149.601	199	65986	0.265333	0.00301579	175	1739	1784
GO Biological Process	GO:0022603	regulation of anatomical structure morphogenesis	27	8.38458e-06	0.0734573	0.00272064	1.67084	46.683	78	20591	0.104	0.00378806	56	475	488
GO Biological Process	GO:0010647	positive regulation of cell communication	28	9.21128e-06	0.0807	0.00288214	1.61317	53.9311	87	23788	0.116	0.00365731	66	612	626
GO Biological Process	GO:0009967	positive regulation of signal transduction	29	9.29308e-06	0.0814166	0.00280747	1.64097	49.9704	82	22041	0.109333	0.00372034	62	575	589
GO Biological Process	GO:0030326	embryonic limb morphogenesis	30	9.79822e-06	0.0858422	0.00286141	2.5496	10.9821	28	4844	0.0373333	0.00578035	16	100	101
GO Biological Process	GO:0050767	regulation of neurogenesis	31	1.07241e-05	0.0939539	0.00303077	1.75827	36.9682	65	16306	0.0866667	0.00398626	44	329	337
GO Biological Process	GO:0010604	positive regulation of macromolecule metabolic process	32	1.11353e-05	0.0975567	0.00304865	1.36974	121.921	167	53777	0.222667	0.00310542	128	1382	1420
GO Biological Process	GO:0035108	limb morphogenesis	33	1.18643e-05	0.103943	0.00314978	2.313	14.2672	33	6293	0.044	0.00524392	19	118	120
GO Biological Process	GO:0010759	positive regulation of macrophage chemotaxis	34	1.20017e-05	0.105147	0.00309257	12.1958	0.491973	6	217	0.008	0.0276498	2	7	7	CMKLR1,THBS1	C3AR1,CCL2,CCL5,CMKLR1,CX3CL1,RARRES2,THBS1
GO Biological Process	GO:0009893	positive regulation of metabolic process	35	1.31905e-05	0.115561	0.00330176	1.34957	131.153	177	57849	0.236	0.00305969	135	1495	1535
GO Biological Process	GO:0032501	multicellular organismal process	36	1.34682e-05	0.117995	0.00327763	1.15759	367.143	425	161940	0.566667	0.00262443	409	5147	5355
GO Biological Process	GO:0009891	positive regulation of biosynthetic process	37	1.36969e-05	0.119998	0.0032432	1.41478	99.6619	141	43959	0.188	0.00320753	107	1084	1109
GO Biological Process	GO:0008285	negative regulation of cell proliferation	38	1.41524e-05	0.123989	0.00326288	1.67904	43.4772	73	19177	0.0973333	0.00380664	44	465	474
GO Biological Process	GO:0032695	negative regulation of interleukin-12 production	39	1.54766e-05	0.135591	0.00347668	11.6585	0.514644	6	227	0.008	0.0264317	2	8	8	CMKLR1,THBS1	ACP5,ARRB2,CMKLR1,IRAK3,JAK3,NOD2,THBS1,TIGIT
GO Biological Process	GO:0031328	positive regulation of cellular biosynthetic process	40	1.91601e-05	0.167862	0.00419655	1.40959	98.6099	139	43495	0.185333	0.00319577	105	1068	1093
GO Biological Process	GO:0045596	negative regulation of cell differentiation	41	1.95459e-05	0.171241	0.00417662	1.78014	33.1435	59	14619	0.0786667	0.00403584	39	332	340
GO Biological Process	GO:2000377	regulation of reactive oxygen species metabolic process	42	2.11146e-05	0.184985	0.00440442	4.18239	3.10827	13	1371	0.0173333	0.00948213	7	42	43	BMP7,CDKN1A,INSR,PAX2,RAC2,TGFBR2,THBS1	AATF,ACE2,ACP5,AGT,AGTR1,BMP7,CD36,CDKN1A,CRYAB,F2,F2RL1,FBLN5,FOXM1,GADD45A,GRB2,GSTP1,HDAC6,HP,IL18,INSR,MAPK14,MPV17,MYCN,NFE2L2,NOX5,NOXA1,PARK2,PAX2,PDGFB,PDGFRB,PRDX2,PTK2B,RAC1,RAC2,RIPK1,RNF41,ROMO1,TFAP2A,TGFBR2,THBS1,TP53,TSPO
GO Biological Process	GO:0010648	negative regulation of cell communication	43	2.24157e-05	0.196384	0.00456706	1.62948	47.2543	77	20843	0.102667	0.00369429	53	513	519
GO Biological Process	GO:0010754	negative regulation of cGMP-mediated signaling	44	2.26574e-05	0.198501	0.00451139	15.2097	0.328738	5	145	0.00666667	0.0344828	1	1	1	THBS1	THBS1
GO Biological Process	GO:0043652	engulfment of apoptotic cell	44	2.26574e-05	0.198501	0.00451139	15.2097	0.328738	5	145	0.00666667	0.0344828	1	1	1	THBS1	THBS1
GO Biological Process	GO:0010751	negative regulation of nitric oxide mediated signal transduction	44	2.26574e-05	0.198501	0.00451139	15.2097	0.328738	5	145	0.00666667	0.0344828	1	1	1	THBS1	THBS1
GO Biological Process	GO:0002605	negative regulation of dendritic cell antigen processing and presentation	44	2.26574e-05	0.198501	0.00451139	15.2097	0.328738	5	145	0.00666667	0.0344828	1	1	1	THBS1	THBS1
GO Biological Process	GO:0002581	negative regulation of antigen processing and presentation of peptide or polysaccharide antigen via MHC class II	44	2.26574e-05	0.198501	0.00451139	15.2097	0.328738	5	145	0.00666667	0.0344828	1	1	1	THBS1	THBS1
GO Biological Process	GO:0023057	negative regulation of signaling	49	2.28479e-05	0.200171	0.00408512	1.62854	47.2815	77	20855	0.102667	0.00369216	53	513	519
GO Biological Process	GO:0009887	organ morphogenesis	50	2.30276e-05	0.201745	0.0040349	1.52446	64.2852	98	28355	0.130667	0.00345618	74	674	695
GO Biological Process	GO:0009968	negative regulation of signal transduction	51	2.37709e-05	0.208257	0.00408347	1.66623	42.6112	71	18795	0.0946667	0.0037776	48	476	481
GO Biological Process	GO:0045893	positive regulation of transcription, DNA-dependent	52	2.54241e-05	0.222741	0.00428347	1.44511	83.7306	121	36932	0.161333	0.00327629	93	866	880
GO Biological Process	GO:0042535	positive regulation of tumor necrosis factor biosynthetic process	53	2.89701e-05	0.253807	0.00478882	6.83847	1.16985	8	516	0.0106667	0.0155039	2	8	9	THBS1,TLR4	AZU1,CCR2,HSPB1,LBP,SPN,THBS1,TLR4,TNFRSF8
GO Biological Process	GO:0045766	positive regulation of angiogenesis	54	3.60377e-05	0.315726	0.00584678	3.35423	4.7701	16	2104	0.0213333	0.00760456	9	64	65	BTG1,C5,ETS1,FGF1,GATA6,PLCG1,SFRP2,THBS1,VEGFA	ADM2,AGGF1,ANGPT2,ANGPT4,ANGPTL3,ANGPTL4,ANXA3,BTG1,C3,C3AR1,C5,CCL11,CCL5,CCR3,CHRNA7,CX3CL1,CX3CR1,DDAH1,ECM1,EPHA1,ERAP1,ETS1,F3,FAM188B,FGF1,FGF2,FLT1,FOXC2,GATA2,GATA4,GATA6,GDF2,HDAC7,HDAC9,HIF1A,HIPK1,HIPK2,HMOX1,IL1A,IL1B,KDR,MMP9,MTDH,NOS3,NR2E1,PLCG1,PRKD1,PRKD2,PTGS2,RHOB,RUNX1,SERPINE1,SFRP2,SPHK1,SRPX2,TBXA2R,THBS1,TNFRSF1A,TNFSF12-TNFSF13,TWIST1,UTS2R,VASH2,VEGFA,WNT5A
GO Biological Process	GO:0051254	positive regulation of RNA metabolic process	55	3.86805e-05	0.33888	0.00616146	1.42606	86.2517	123	38044	0.164	0.0032331	95	912	929
GO Biological Process	GO:0032026	response to magnesium ion	56	4.44605e-05	0.389518	0.00695568	4.98397	2.00643	10	885	0.0133333	0.0112994	4	11	12	CCND1,GRIN2A,GRIN2B,THBS1	CCND1,ENTPD6,FBP1,GRIN2A,GRIN2B,NR3C1,PLCG2,SLC34A1,SNCA,THBS1,TNFRSF11B
GO Biological Process	GO:0010628	positive regulation of gene expression	57	5.01022e-05	0.438945	0.0077008	1.41264	88.4871	125	39030	0.166667	0.00320266	97	919	934
GO Biological Process	GO:0060173	limb development	58	5.05157e-05	0.442568	0.00763049	2.14591	15.3781	33	6783	0.044	0.0048651	19	126	129
GO Biological Process	GO:0008593	regulation of Notch signaling pathway	59	5.49452e-05	0.481375	0.0081589	4.85772	2.05858	10	908	0.0133333	0.0110132	7	23	23	ASCL1,BMP7,DTX1,FBXW7,JAG1,MEG3,TP63	AAK1,ASCL1,BMP7,C12orf52,DLL3,DTX1,FBXW7,FGF10,GATA2,HEY1,HEY2,JAG1,MEG3,MESP1,NFKBIA,NOD2,NRARP,NUMB,OVOL2,POSTN,STAT3,TP63,WNT1
GO Biological Process	GO:0048522	positive regulation of cellular process	60	5.84149e-05	0.511773	0.00852955	1.22894	214.006	263	94394	0.350667	0.00278619	221	2683	2747
GO Biological Process	GO:0032274	gonadotropin secretion	61	6.17908e-05	0.54135	0.00887458	12.3207	0.405821	5	179	0.00666667	0.027933	2	3	3	MEG3,TBX3	CGA,MEG3,TBX3
GO Biological Process	GO:0048863	stem cell differentiation	62	6.27624e-05	0.549861	0.00886873	2.54003	9.05502	23	3994	0.0306667	0.00575864	15	73	73
GO Biological Process	GO:0060272	embryonic skeletal joint morphogenesis	63	6.53217e-05	0.572283	0.00908386	7.21395	0.970343	7	428	0.00933333	0.0163551	3	8	8	BMP7,NOG,SHOX2	AXIN1,BMP4,BMP7,COL2A1,NOG,OSR1,OSR2,SHOX2
GO Biological Process	GO:0007548	sex differentiation	64	6.57938e-05	0.57642	0.00900656	1.88277	23.3698	44	10308	0.0586667	0.00426853	30	224	237
GO Biological Process	GO:0046903	secretion	65	7.63014e-05	0.668477	0.0102842	1.70302	34.0572	58	15022	0.0773333	0.003861	44	461	475
GO Biological Process	GO:0009888	tissue development	66	7.97009e-05	0.69826	0.0105797	1.39749	89.4461	125	39453	0.166667	0.00316833	99	967	1002
GO Biological Process	GO:0009966	regulation of signal transduction	67	8.08149e-05	0.70802	0.0105675	1.31738	128.285	169	56584	0.225333	0.00298671	150	1505	1545
GO Biological Process	GO:0002544	chronic inflammatory response	68	8.27155e-05	0.72467	0.0106569	8.62048	0.696017	6	307	0.008	0.019544	2	12	12	S100A8,THBS1	CCL11,CCL5,CXCL13,IL1B,IL1RN,S100A8,S100A9,THBS1,TNF,UNC13D,VCAM1,VNN1
GO Biological Process	GO:0007050	cell cycle arrest	69	8.33167e-05	0.729938	0.0105788	2.38319	10.4901	25	4627	0.0333333	0.00540307	14	134	138
GO Biological Process	GO:0010763	positive regulation of fibroblast migration	70	8.38839e-05	0.734907	0.0104987	11.5466	0.433027	5	191	0.00666667	0.026178	1	3	4	THBS1	DDR2,TGFB1,THBS1
GO Biological Process	GO:0018149	peptide cross-linking	71	8.59056e-05	0.752619	0.0106003	4.59939	2.1742	10	959	0.0133333	0.0104275	4	28	28	DCN,LOR,TGM3,THBS1	ANXA1,BGN,COL3A1,CSTA,DCN,DSP,EGFLAM,EPB42,EVPL,F13A1,FN1,IVL,LOR,MAMDC2,NDNF,SPOCK3,SPRR1A,SPRR1B,SPRR3,SPRR4,TGM1,TGM2,TGM3,TGM4,TGM5,TGM6,TGM7,THBS1
GO Biological Process	GO:0045944	positive regulation of transcription from RNA polymerase II promoter	72	8.71644e-05	0.763647	0.0106062	1.51407	57.4611	87	25345	0.116	0.00343263	63	553	561
GO Biological Process	GO:0071675	regulation of mononuclear cell migration	73	8.7227e-05	0.764196	0.0104684	8.53706	0.702818	6	310	0.008	0.0193548	2	8	8	CMKLR1,THBS1	C3AR1,CCL2,CCL5,CMKLR1,CX3CL1,RARRES2,SLIT2,THBS1
GO Biological Process	GO:0042534	regulation of tumor necrosis factor biosynthetic process	74	8.75397e-05	0.766935	0.010364	5.83248	1.37163	8	605	0.0106667	0.0132231	2	13	14	THBS1,TLR4	AZU1,BCL3,CARD9,CCR2,GHRL,GHSR,HSPB1,IL10,LBP,SPN,THBS1,TLR4,TNFRSF8
GO Biological Process	GO:0045935	positive regulation of nucleobase-containing compound metabolic process	75	9.50473e-05	0.832709	0.0111028	1.3806	94.1618	130	41533	0.173333	0.00313004	99	1001	1023
GO Biological Process	GO:0072498	embryonic skeletal joint development	76	0.000104804	0.918184	0.0120814	6.68305	1.04743	7	462	0.00933333	0.0151515	3	10	10	BMP7,NOG,SHOX2	AXIN1,BMP4,BMP7,COL2A1,IHH,NOG,OSR1,OSR2,SHOX2,WNT9A
GO Biological Process	GO:0065009	regulation of molecular function	77	0.000111775	0.97926	0.0127177	1.28623	145.386	187	64127	0.249333	0.00291609	160	1809	1862
GO Biological Process	GO:0048519	negative regulation of biological process	78	0.000116365	1	0.0130702	1.22725	202.892	249	89492	0.332	0.00278237	211	2567	2633
GO Biological Process	GO:0010740	positive regulation of intracellular protein kinase cascade	79	0.000118024	1	0.0130887	1.77915	26.9792	48	11900	0.064	0.00403361	36	325	330
GO Biological Process	GO:0048742	regulation of skeletal muscle fiber development	80	0.00011857	1	0.0129848	3.32533	4.21011	14	1857	0.0186667	0.00753904	7	32	32	BTG1,MEG3,MUSK,PLCB1,RBM38,SHOX2,TBX3	AGRN,BCL2,BMP4,BOC,BTG1,FBXO22,HDAC4,HDAC5,HDAC9,IGFBP3,ILK,ITGB1BP3,MAML1,MAMSTR,MBNL3,MEF2C,MEG3,MUSK,NEU2,NKX2-5,NOTCH1,PIK3R1,PLCB1,RBM24,RBM38,SHOX2,SIK1,SOX8,SOX9,TBX3,TGFB1,ZFHX3
GO Biological Process	GO:0051173	positive regulation of nitrogen compound metabolic process	81	0.000118678	1	0.0128362	1.37141	95.5221	131	42133	0.174667	0.0031092	100	1022	1044
GO Biological Process	GO:0048523	negative regulation of cellular process	82	0.000130553	1	0.0139485	1.23772	188.249	233	83033	0.310667	0.00280611	195	2340	2399
GO Biological Process	GO:0010757	negative regulation of plasminogen activation	83	0.000133649	1	0.0141072	10.4522	0.47837	5	211	0.00666667	0.0236967	1	3	3	THBS1	SERPINE1,SERPINE2,THBS1
GO Biological Process	GO:0015917	aminophospholipid transport	84	0.000139648	1	0.0145649	10.354	0.482904	5	213	0.00666667	0.0234742	1	3	3	ATP11B	ATP11B,ATP8A1,ATP9B
GO Biological Process	GO:0051930	regulation of sensory perception of pain	85	0.000148762	1	0.015333	5.39549	1.48272	8	654	0.0106667	0.0122324	4	18	18	EDN1,GRIN2A,MGLL,TLR4	ADRB2,CCK,CCKBR,EDN1,F2R,FGFR1,GRIN2A,GRIN2D,GRM1,IL10,IL1A,KCNJ10,MGLL,OPRD1,OXT,PROL1,RTN4,TLR4
GO Biological Process	GO:0061061	muscle structure development	86	0.00015004	1	0.0152849	1.6955	31.849	54	14048	0.072	0.00384396	39	332	341
GO Biological Process	GO:0009653	anatomical structure morphogenesis	87	0.000150105	1	0.0151158	1.27257	151.661	193	66895	0.257333	0.00288512	158	1629	1666
GO Biological Process	GO:0001649	osteoblast differentiation	88	0.000150633	1	0.0149966	2.65796	7.14834	19	3153	0.0253333	0.00602601	11	65	65	FGF9,FZD1,GABBR1,MEF2A,NOG,RUNX2,SATB2,SHOX2,SNAI1,SNAI2,SOX2	ACHE,AMELX,BCAS4,BGLAP,BMP2,BMP4,BMP6,CHRD,CLEC5A,COL1A1,CYP24A1,CYR61,DLX5,EPHA2,ESR1,FGF9,FHL2,FIGNL1,FZD1,GABBR1,GDF10,GDF2,GLI1,GLI2,HDAC4,HOXA2,IGF2,IGFBP5,IHH,IL18,JUNB,JUND,LEF1,LRP5,MEF2A,MEF2C,MEF2D,MEN1,MSX2,NF1,NOG,PTH1R,PTHLH,RSPO2,RUNX2,SATB2,SFRP1,SHH,SHOX2,SMAD1,SMAD3,SMO,SNAI1,SNAI2,SOX2,SOX8,SP7,SPP1,TWIST1,TWIST2,WNT11,WNT3,WNT3A,WWOX,WWTR1
GO Biological Process	GO:0048638	regulation of developmental growth	89	0.000150798	1	0.0148443	2.24865	11.5625	26	5100	0.0346667	0.00509804	19	88	89
GO Biological Process	GO:0051147	regulation of muscle cell differentiation	90	0.000152623	1	0.014857	2.38871	9.62861	23	4247	0.0306667	0.00541559	14	82	83
GO Biological Process	GO:0048706	embryonic skeletal system development	91	0.000166753	1	0.0160541	2.49132	8.42928	21	3718	0.028	0.0056482	14	86	93	ACVR2A,ALX4,BMP7,DLK1,FGF9,KIAA1217,NOG,PAX7,PBX1,PDGFRA,SATB2,SHOX2,SMAD2,TGFBR2	ACVR2A,ALX4,AXIN1,BMP4,BMP7,CHST11,COL11A1,COL1A1,COL2A1,COMMD3-BMI1,DLG1,DLK1,DLX1,DLX2,DSCAML1,FGF9,FOXC2,FUZ,GAS1,GLI3,GNAS,GNAS,GSC,HOXA1,HOXA2,HOXA3,HOXA6,HOXA9,HOXB3,HOXB5,HOXB7,HOXB9,HOXD1,HOXD10,HOXD3,HOXD4,HOXD9,IHH,KIAA1217,LHX1,MDFI,MEN1,MYCN,MYF5,NDST1,NIPBL,NKX3-2,NODAL,NOG,OSR1,OSR2,PAX7,PBX1,PCGF2,PCSK5,PDGFRA,PRRX2,RBP4,RDH10,SATB2,SHH,SHOX2,SIX1,SIX2,SIX4,SMAD2,SMAD3,SMO,SOX11,SP…
GO Biological Process	GO:0048518	positive regulation of biological process	92	0.000172754	1	0.0164511	1.20164	229.685	276	101310	0.368	0.00272431	235	2946	3018
GO Biological Process	GO:0010755	regulation of plasminogen activation	93	0.000183816	1	0.0173162	9.75844	0.512377	5	226	0.00666667	0.0221239	1	5	5	THBS1	C9orf46,F12,SERPINE1,SERPINE2,THBS1
GO Biological Process	GO:0032891	negative regulation of organic acid transport	94	0.00019877	1	0.0185258	7.33099	0.818443	6	361	0.008	0.0166205	2	8	8	GABBR1,THBS1	AKT1,AKT2,GABBR1,IRS2,LEP,THBS1,TNF,TNF
GO Biological Process	GO:0045597	positive regulation of cell differentiation	95	0.000199947	1	0.0184393	1.58231	41.7111	66	18398	0.088	0.00358735	46	408	416
GO Biological Process	GO:0043281	regulation of cysteine-type endopeptidase activity involved in apoptotic process	96	0.000201781	1	0.0184147	2.16807	12.4535	27	5493	0.036	0.00491535	17	152	153
GO Biological Process	GO:0006357	regulation of transcription from RNA polymerase II promoter	97	0.000212746	1	0.0192152	1.35861	94.2139	128	41556	0.170667	0.00308018	99	995	1011
GO Biological Process	GO:0048699	generation of neurons	98	0.000221002	1	0.0197572	1.3514	96.9368	131	42757	0.174667	0.00306383	107	969	990
GO Biological Process	GO:0001706	endoderm formation	99	0.00022637	1	0.0200326	3.75243	2.93143	11	1293	0.0146667	0.00850735	5	19	19	EOMES,HMGA2,NOG,SOX2,SOX7	CTNNB1,DKK1,DUSP1,DUSP2,DUSP4,DUSP5,EOMES,GATA4,HMGA2,HNF1B,LHX1,MIXL1,NANOG,NOG,POU5F1,SOX17,SOX2,SOX7,TBX20
GO Biological Process	GO:2000116	regulation of cysteine-type endopeptidase activity	100	0.000237475	1	0.0208052	2.14541	12.585	27	5551	0.036	0.00486399	17	154	155
GO Biological Process	GO:0030539	male genitalia development	101	0.000237478	1	0.0205994	4.05033	2.46893	10	1089	0.0133333	0.00918274	5	21	21	AR,BMP5,PDGFRA,SYCP2,TBX3	AR,ASB1,BMP5,BMP6,CTNNB1,DHCR24,FGF10,GJB2,HOXA13,HOXD13,HSD17B3,KLHL10,LGR4,LHCGR,PDGFRA,SHH,SRD5A1,SYCP2,TBX3,WNT9B,WT1
GO Biological Process	GO:0022008	neurogenesis	102	0.000255947	1	0.0219838	1.33913	100.811	135	44466	0.18	0.00303603	110	1026	1049
GO Biological Process	GO:0030193	regulation of blood coagulation	103	0.000270801	1	0.0230338	3.42809	3.50049	12	1544	0.016	0.00777202	6	50	51	EDN1,PDGFRA,SELP,THBS1,TLR4,TSPAN8	ANO6,ANXA2,ANXA2,APOE,APOH,CAV1,CD36,CPB2,EDN1,F11,F12,F2,F2R,F2RL1,F3,F7,FOXA2,GP1BA,HPSE,HRG,KLKB1,KNG1,KRT1,NFE2L2,NOS3,PDGFA,PDGFB,PDGFRA,PDPN,PLAT,PLAU,PLAUR,PLEK,PLG,PRDX2,PROC,PRSS53,SELP,SERPINB2,SERPINE1,SERPINE2,SERPINF2,TEC,THBD,THBS1,TLR4,TMPRSS6,TSPAN8,USF1,VKORC1
GO Biological Process	GO:0002604	regulation of dendritic cell antigen processing and presentation	104	0.000271634	1	0.0228826	8.96507	0.55772	5	246	0.00666667	0.0203252	1	8	8	THBS1	CCL19,CCL21,CCR7,CD74,NOD1,NOD2,SLC11A1,THBS1
GO Biological Process	GO:0032908	regulation of transforming growth factor beta1 production	105	0.000272511	1	0.0227378	6.90989	0.868321	6	383	0.008	0.0156658	2	6	6	GATA6,THBS1	ATP6AP2,CX3CL1,FOXP3,FURIN,GATA6,THBS1
GO Biological Process	GO:0051592	response to calcium ion	106	0.000276732	1	0.0228722	2.53036	7.50882	19	3312	0.0253333	0.00573671	11	85	85	AQP3,CCND1,GRIN2A,GRIN2B,KCNMB2,MEF2A,PDE1C,SPARC,SYT1,THBS1,TPH2	AANAT,ACTA1,ACTB,ACTC1,ACTG1,ADAM9,ALG2,ALOX5AP,ANXA11,APOBEC1,AQP2,AQP3,CACYBP,CALM1,CALM2,CALM3,CAPN3,CASR,CAV1,CCND1,CLIC4,CREBBP,DUSP1,ECT2,ENTPD6,EP300,FGA,FGB,FGG,FOS,FOSB,GIPR,GRIN2A,GRIN2B,HTR2B,IL6,ITPR3,JUN,JUNB,JUND,KCNIP1,KCNIP2,KCNMA1,KCNMB1,KCNMB2,KCNMB3,KCNMB4,KRT10,LCE1D,MEF2A,MEF2C,MGP,MNAT1,MTTP,NEDD4,NEUROD2,NPPB,P2RX7,PCSK1,PDCD6,PDE1C,PEBP1,PEF1,PLA2G4A,PTK2B,RYR2,S100A16,SCN…
GO Biological Process	GO:0030540	female genitalia development	107	0.000280152	1	0.0229385	6.87399	0.872855	6	385	0.008	0.0155844	2	7	7	TBX3,TP63	CHD7,FGF10,RBP4,SRD5A1,STRA6,TBX3,TP63
GO Biological Process	GO:0048743	positive regulation of skeletal muscle fiber development	108	0.000281876	1	0.0228659	12.973	0.308333	4	136	0.00533333	0.0294118	2	3	3	MEG3,SHOX2	BCL2,MEG3,SHOX2
GO Biological Process	GO:0032940	secretion by cell	109	0.000287172	1	0.0230818	1.73328	26.5393	46	11706	0.0613333	0.00392961	33	342	352
GO Biological Process	GO:0048585	negative regulation of response to stimulus	110	0.000289888	1	0.0230883	1.49688	52.1083	78	22984	0.104	0.00339367	54	584	593
GO Biological Process	GO:0045765	regulation of angiogenesis	111	0.000289946	1	0.0228848	2.33264	9.43137	22	4160	0.0293333	0.00528846	13	122	124
GO Biological Process	GO:0071622	regulation of granulocyte chemotaxis	112	0.000299993	1	0.0234664	6.78587	0.884191	6	390	0.008	0.0153846	2	10	10	CMKLR1,THBS1	C3AR1,CAMK1D,CCL2,CCL5,CMKLR1,CX3CL1,RARRES2,S100A14,S100A7,THBS1
GO Biological Process	GO:0051895	negative regulation of focal adhesion assembly	113	0.000308866	1	0.0239467	8.71702	0.57359	5	253	0.00666667	0.0197628	1	6	6	THBS1	ACVRL1,ARHGAP6,MMP14,PTEN,PTENP1,THBS1
GO Biological Process	GO:0045937	positive regulation of phosphate metabolic process	114	0.00031867	1	0.0244901	1.80642	22.1433	40	9767	0.0533333	0.00409542	26	241	247
GO Biological Process	GO:0048806	genitalia development	115	0.000335936	1	0.0255924	3.15578	4.11942	13	1817	0.0173333	0.00715465	7	33	33	AR,BMP5,DNAJC19,PDGFRA,SYCP2,TBX3,TP63	AR,ASB1,BMP5,BMP6,CHD7,CTNNB1,DHCR24,DNAJC19,FGF10,FOXF2,GJB2,HNF1B,HOXA13,HOXD13,HSD17B3,KLHL10,LGR4,LHCGR,LRP6,NIPBL,PDGFRA,RBP4,SHH,SRD5A1,STRA6,SYCP2,TBX3,TCF7,TCF7L2,TP63,WNT5A,WNT9B,WT1
GO Biological Process	GO:0032914	positive regulation of transforming growth factor beta1 production	116	0.000337737	1	0.0255079	8.54809	0.584926	5	258	0.00666667	0.0193798	1	4	4	THBS1	ATP6AP2,CX3CL1,FOXP3,THBS1
GO Biological Process	GO:0002577	regulation of antigen processing and presentation	116	0.000337737	1	0.0255079	8.54809	0.584926	5	258	0.00666667	0.0193798	1	10	10	THBS1	CCL19,CCL21,CCR7,CD74,HLA-DQB2,NOD1,NOD2,SLC11A1,TAP2,THBS1
GO Biological Process	GO:0001714	endodermal cell fate specification	118	0.00035676	1	0.0264879	6.56697	0.913664	6	403	0.008	0.0148883	1	5	5	SOX2	HNF1B,NANOG,POU5F1,SOX17,SOX2
GO Biological Process	GO:0006887	exocytosis	119	0.000408798	1	0.0300965	1.95643	15.8452	31	6989	0.0413333	0.00443554	23	201	209
GO Biological Process	GO:0052548	regulation of endopeptidase activity	120	0.00042243	1	0.0308409	1.95252	15.8769	31	7003	0.0413333	0.00442667	21	227	230
GO Biological Process	GO:0007498	mesoderm development	121	0.000433589	1	0.031394	2.37332	8.42702	20	3717	0.0266667	0.00538068	14	86	96	ACVR2A,BMP7,EOMES,EXT2,HMGA2,LHX2,NOG,PAX2,POU4F1,SMAD2,SNAI1,TBX3,TP63,VEGFA	ACVR1,ACVR2A,AXIN1,BMP4,BMP7,BMPR1A,BMPR2,BMX,BTK,CDKL3,CHRD,DKK1,DLL3,ECSIT,EOMES,EPB41L5,EPHA2,EXT1,EXT2,EYA2,FGFR1,FOXC1,FOXC2,FOXF1,FOXH1,FOXS1,GDF11,GDF3,HAND1,HCK,HES7,HMGA2,HNF1A,HOXA11,IKZF1,IKZF3,INHBA,IRX3,JAK2,KLF4,LEF1,LHX2,MACF1,MATK,MESDC2,MESP1,MESP2,MEST,NF2,NODAL,NOG,NR4A3,NUP133,OSR1,OVOL1,PAX2,POU4F1,PPP2CB,PRKACA,PRKAR1A,SECTM1,SHH,SIX2,SMAD1,SMAD2,SMAD3,SMAD4,SMO,SNAI1,SRF,T,…
GO Biological Process	GO:0035987	endodermal cell differentiation	122	0.000448646	1	0.0322179	5.25097	1.33309	7	588	0.00933333	0.0119048	2	7	7	HMGA2,SOX2	CTNNB1,HMGA2,HNF1B,NANOG,POU5F1,SOX17,SOX2
GO Biological Process	GO:0043009	chordate embryonic development	123	0.000465021	1	0.0331224	1.52159	44.6902	68	19712	0.0906667	0.00344968	51	434	449
GO Biological Process	GO:0050680	negative regulation of epithelial cell proliferation	124	0.000489845	1	0.0346091	2.34993	8.5109	20	3754	0.0266667	0.00532765	8	73	74	AR,FBXW7,IL26,NFIB,SFRP2,SOX2,TGFB2,THBS1	ACVRL1,AIMP1,APC,APOE,APOH,AR,ATP5A1,BMP4,BRCA2,CAV1,CAV2,CDK6,CDKN1B,CDKN1C,CDKN2A,CDKN2B,DAB2IP,DLG1,EAF2,ENG,EREG,ESR2,ETV4,FBXW7,FGFR3,GAS1,GATA3,GDF2,GHRL,GPC3,IL26,KRIT1,KRT4,KRT5,LECT1,LRP6,MAGED1,MCC,MTSS1,NF1,NFIB,NKX2-8,NKX3-1,NR2F2,PAX6,PHB2,PPARD,PTCH1,PTEN,PTPRM,RB1,ROBO1,RUNX3,SAV1,SCG2,SERPINF1,SFRP1,SFRP2,SOX2,SOX9,STK11,TGFB1,TGFB2,TGFBR3,THBS1,TINF2,TNMD,TSC2,VASH1,WDR77,WFDC1,W…
GO Biological Process	GO:0009790	embryo development	125	0.0004939	1	0.0346165	1.37785	76.9314	106	33933	0.141333	0.0031238	84	777	799
GO Biological Process	GO:0009792	embryo development ending in birth or egg hatching	126	0.000513785	1	0.0357244	1.51048	45.6809	69	20149	0.092	0.00342449	52	441	456
GO Biological Process	GO:0046884	follicle-stimulating hormone secretion	127	0.000520817	1	0.0359282	11.027	0.362745	4	160	0.00533333	0.025	1	2	2	TBX3	CGA,TBX3
GO Biological Process	GO:0032275	luteinizing hormone secretion	127	0.000520817	1	0.0359282	11.027	0.362745	4	160	0.00533333	0.025	1	2	2	TBX3	CGA,TBX3
GO Biological Process	GO:0035019	somatic stem cell maintenance	129	0.000523211	1	0.0355338	3.00842	4.3212	13	1906	0.0173333	0.00682057	5	31	31	NOG,SOX2,SOX4,TFAP2C,WNT7A	APC,ASCL2,CDX2,FGF10,FGFR3,FZD7,GATA2,HES1,IGF1,KLF10,LDB1,LDB2,LIG4,NANOG,NOG,NR2E1,POU5F1,PRDM16,SFRP1,SKI,SOX2,SOX4,SOX9,TCF7L1,TCF7L2,TFAP2C,VANGL2,VPS72,WNT7A,YAP1,ZHX2
GO Biological Process	GO:0040036	regulation of fibroblast growth factor receptor signaling pathway	130	0.000542757	1	0.0365777	3.16755	3.78842	12	1671	0.016	0.00718133	6	22	22	DUSP6,FGFR2,HHIP,NOG,SULF2,THBS1	CTNNB1,DUSP6,FGFBP1,FGFBP3,FGFR2,GATA3,HHIP,NGFR,NOG,NPTN,OTX2,PDGFB,SPRY1,SPRY2,SULF1,SULF1,SULF2,TCF7L2,THBS1,WNT4,WNT5A,WNT8A
GO Biological Process	GO:0032497	detection of lipopolysaccharide	131	0.000571326	1	0.0382091	10.7581	0.371814	4	164	0.00533333	0.0243902	2	3	3	LY96,TLR4	LY96,SCARB1,TLR4
GO Biological Process	GO:0032570	response to progesterone stimulus	132	0.000577291	1	0.0383155	3.94606	2.28076	9	1006	0.012	0.00894632	3	26	26	TGFB2,THBS1,TLR4	CAV1,CCL2,CCNE1,CD38,CLDN4,ERBB2,ERBB4,FOS,FOSL1,JUNB,NCF2,NR1H3,OXT,OXTR,PIK3R1,RELA,SOCS1,SOCS3,SREBF1,TGFB1,TGFB2,TGFB3,THBS1,TLR4,TSPO,TXNIP
GO Biological Process	GO:0043410	positive regulation of MAPKKK cascade	133	0.000577951	1	0.0380709	1.99294	14.0496	28	6197	0.0373333	0.00451832	21	148	150
GO Biological Process	GO:0015914	phospholipid transport	134	0.00059372	1	0.0388178	3.59773	2.77953	10	1226	0.0133333	0.00815661	5	31	32	ABCG1,ATP10A,ATP11A,ATP11B,PCTP	ABCA1,ABCA4,ABCA7,ABCG1,ABCG8,APOA1,APOA2,APOA4,APOC1,APOE,ATP10A,ATP10B,ATP10D,ATP11A,ATP11B,ATP11C,ATP8A1,ATP8A2,ATP8B1,ATP8B2,ATP8B3,ATP8B4,ATP9A,ATP9B,CETP,KCNN4,NPC2,P2RX7,PCTP,PITPNA,PLA2G10
GO Biological Process	GO:0002685	regulation of leukocyte migration	135	0.000612122	1	0.0397244	2.95722	4.39602	13	1939	0.0173333	0.00670449	9	62	65	C5,CMKLR1,EDN1,EDN2,PLCB1,SELP,THBS1,VEGFA,VEGFC	ADA,ADAM10,ADAM17,ADAM8,ADORA1,BDKRB1,C3AR1,C5,CAMK1D,CCL19,CCL2,CCL21,CCL5,CCR2,CCR7,CD74,CMKLR1,CX3CL1,CXCL10,CXCL12,CXCL13,EDN1,EDN2,EDN3,EDNRA,F2RL1,F7,FIGF,GREM1,HMOX1,ICAM1,IL23A,IL33,IL6,IL6R,IL8,JAM3,LBP,MADCAM1,MIA3,MPP1,MSN,NCKAP1L,NOD2,PLA2G7,PLCB1,RARRES2,S100A14,S100A7,SELE,SELP,SERPINE1,SLIT2,STK10,THBS1,THBS4,TIRAP,VEGFA,VEGFC,WNT5A,XCL1,ZP3
GO Biological Process	GO:0010001	glial cell differentiation	136	0.000623684	1	0.0401772	2.15619	10.667	23	4705	0.0306667	0.00488842	14	102	107
GO Biological Process	GO:0051153	regulation of striated muscle cell differentiation	137	0.000626208	1	0.0400453	2.5946	6.16666	16	2720	0.0213333	0.00588235	9	47	47	BTG1,EDN1,MEG3,MUSK,PLCB1,PROX1,RBM38,SHOX2,TBX3	ADRB1,AGRN,BCL2,BMP4,BOC,BTG1,CAV3,CREBBP,EDN1,EP300,EZH2,FBXO22,GSK3A,HDAC4,HDAC5,HDAC9,HOPX,IGFBP3,ILK,ITGB1BP3,MAML1,MAMSTR,MBNL3,MEF2C,MEG3,MESP1,MORF4L2,MUSK,MYLK3,NEU2,NKX2-5,NOTCH1,NRG1,PIK3R1,PLCB1,PROX1,RBM24,RBM38,SHH,SHOX2,SIK1,SOX8,SOX9,TBX3,TGFB1,YBX1,ZFHX3
GO Biological Process	GO:0010572	positive regulation of platelet activation	138	0.000639233	1	0.040582	10.4398	0.383149	4	169	0.00533333	0.0236686	2	4	4	SELP,TLR4	PDPN,PLEK,SELP,TLR4
GO Biological Process	GO:0016202	regulation of striated muscle tissue development	139	0.000644102	1	0.0405969	2.24387	9.35882	21	4128	0.028	0.00508721	13	76	77
GO Biological Process	GO:0070613	regulation of protein processing	140	0.000680118	1	0.0425608	5.8037	1.03382	6	456	0.008	0.0131579	2	15	15	CNTN2,THBS1	A2M,ADAM8,C3,C9orf46,CD46,CNTN2,F12,GLG1,KLKB1,MASP1,RNF139,SERPINE1,SERPINE2,SERPING1,THBS1
GO Biological Process	GO:0042063	gliogenesis	141	0.000680507	1	0.0422831	2.06537	12.1043	25	5339	0.0333333	0.00468252	16	115	120
GO Biological Process	GO:0042327	positive regulation of phosphorylation	142	0.000690443	1	0.0425984	1.76377	21.5448	38	9503	0.0506667	0.00399874	24	233	238
GO Biological Process	GO:0007423	sensory organ development	143	0.000692842	1	0.0424475	1.55869	37.2108	58	16413	0.0773333	0.00353378	45	373	380
GO Biological Process	GO:0003006	developmental process involved in reproduction	144	0.000710646	1	0.0432359	1.58652	34.0368	54	15013	0.072	0.00359688	39	366	385
GO Biological Process	GO:0050790	regulation of catalytic activity	145	0.000714746	1	0.0431854	1.28346	116.872	150	51550	0.2	0.0029098	126	1474	1521
GO Biological Process	GO:0008284	positive regulation of cell proliferation	146	0.000720565	1	0.0432388	1.47188	49.5963	73	21876	0.0973333	0.00333699	53	559	570
GO Biological Process	GO:0048864	stem cell development	147	0.000735352	1	0.043826	2.47064	6.88082	17	3035	0.0226667	0.00560132	9	56	56	JAG1,KIT,LIN28A,MSI2,NOG,SOX2,SOX4,TFAP2C,WNT7A	APC,ASCL2,BMPR1A,CDX2,DICER1,DLL1,ESRRB,FGF10,FGF2,FGF4,FGFR1,FGFR3,FZD7,GATA2,HES1,HES5,IGF1,JAG1,KIT,KLF10,KLF4,LDB1,LDB2,LIF,LIG4,LIN28A,MSI2,NANOG,NANOS2,NODAL,NOG,NOTCH1,NOTCH2,NR2E1,PIWIL2,POU5F1,PRDM16,RIF1,SFRP1,SHH,SKI,SOX2,SOX4,SOX9,TCF7L1,TCF7L2,TET1,TFAP2C,TPT1,VANGL2,VPS72,WNT7A,YAP1,ZCCHC11,ZHX2,ZNF358
GO Biological Process	GO:0048641	regulation of skeletal muscle tissue development	148	0.000744533	1	0.0440733	2.64861	5.66336	15	2498	0.02	0.0060048	8	46	46	BTG1,MEG3,MSTN,MUSK,PLCB1,RBM38,SHOX2,TBX3	ACVR1,ADRB2,AGRN,BCL2,BMP4,BOC,BTG1,CDON,CSDA,DKK1,FBXO22,HDAC4,HDAC5,HDAC9,HMGCR,IGFBP3,ILK,ITGB1BP3,MAML1,MAMSTR,MBNL3,MEF2C,MEG3,MSTN,MUSK,NEU2,NKX2-5,NOTCH1,PIK3R1,PLCB1,RBM24,RBM38,RPS6KB1,SHH,SHOX2,SIK1,SOX17,SOX8,SOX9,TBX3,TCF7L2,TGFB1,TSC22D3,USP2,WNT10B,ZFHX3
GO Biological Process	GO:0002687	positive regulation of leukocyte migration	149	0.000753342	1	0.0442955	3.24324	3.39167	11	1496	0.0146667	0.00735294	7	49	50	CMKLR1,EDN1,EDN2,SELP,THBS1,VEGFA,VEGFC	ADAM10,ADAM17,ADAM8,BDKRB1,C3AR1,CAMK1D,CCL19,CCL2,CCL21,CCL5,CCR2,CCR7,CD74,CMKLR1,CX3CL1,CXCL10,CXCL12,CXCL13,EDN1,EDN2,EDN3,EDNRA,F2RL1,F7,FIGF,ICAM1,IL23A,IL6,IL6R,IL8,LBP,MADCAM1,MIA3,NCKAP1L,PLA2G7,RARRES2,S100A14,S100A7,SELE,SELP,SERPINE1,THBS1,THBS4,TIRAP,VEGFA,VEGFC,WNT5A,XCL1,ZP3
GO Biological Process	GO:0034605	cellular response to heat	150	0.000784669	1	0.0458299	4.1908	1.90894	8	842	0.0106667	0.00950119	5	16	16	ARPP21,FGF1,STAC,TFEC,THBS1	ARPP21,C20orf54,CETN1,CLPB,CXCL10,DHX9,FGF1,IL1A,LYN,MKI67,MYOF,RBBP7,SCARA5,STAC,TFEC,THBS1
GO Biological Process	GO:0045786	negative regulation of cell cycle	151	0.000785169	1	0.0455554	1.78275	20.1935	36	8907	0.048	0.00404177	24	239	247
GO Biological Process	GO:0051726	regulation of cell cycle	152	0.000797669	1	0.0459762	1.44907	53.1376	77	23438	0.102667	0.00328526	54	666	685
GO Biological Process	GO:0034763	negative regulation of transmembrane transport	153	0.000807124	1	0.0462171	3.02456	3.96752	12	1750	0.016	0.00685714	6	41	43	AKAP1,AXIN2,BMP7,FZD1,SNAI2,THBS1	AKAP1,AKT1,AKT2,APC2,APOA2,AXIN2,BMP7,CD36,CRBN,CYLD,DAB2IP,FAF1,FBXW11,FZD1,G3BP2,GSK3B,IL10,IRS2,KEAP1,MAPK7,MDFI,MDFIC,MTOR,MXI1,NF1,NFKBIA,NFKBIB,NFKBIE,NFKBIL1,NLRP3,PKIA,PKIG,PSMD10,SFRP5,SLC30A1,SNAI2,TACC3,THBS1,TONSL,UACA,WWTR1
GO Biological Process	GO:0097035	regulation of membrane lipid distribution	154	0.000808779	1	0.0460111	4.17098	1.91801	8	846	0.0106667	0.00945627	4	19	19	ATP10A,ATP11A,ATP11B,PLSCR1	ABCA1,ANO6,ATP10A,ATP10B,ATP10D,ATP11A,ATP11B,ATP11C,ATP8A1,ATP8B1,ATP8B3,ATP9A,ATP9B,KCNN4,P2RX7,PLSCR1,PLSCR2,PLSCR3,PLSCR4
GO Biological Process	GO:0048634	regulation of muscle organ development	155	0.000827042	1	0.0467465	2.19912	9.54926	21	4212	0.028	0.00498575	13	78	79
GO Biological Process	GO:0007399	nervous system development	156	0.000863672	1	0.048504	1.23239	154.983	191	68360	0.254667	0.00279403	157	1567	1607
GO Biological Process	GO:0010748	negative regulation of plasma membrane long-chain fatty acid transport	157	0.000866215	1	0.048337	6.93524	0.720955	5	318	0.00666667	0.0157233	1	4	4	THBS1	AKT1,AKT2,IRS2,THBS1
GO Biological Process	GO:0007183	SMAD protein complex assembly	157	0.000866215	1	0.048337	6.93524	0.720955	5	318	0.00666667	0.0157233	2	8	8	EID2,SMAD2	EID2,FKBP1A,SMAD1,SMAD2,SMAD3,SMAD4,TGFB1,ZFYVE9
GO Biological Process	GO:0001654	eye development	159	0.00088836	1	0.0489492	1.68582	24.9138	42	10989	0.056	0.003822	30	243	246
GO Biological Process	GO:0003334	keratinocyte development	160	0.000915659	1	0.0501381	6.84909	0.730024	5	322	0.00666667	0.015528	2	4	4	BCL11B,TFAP2C	BCL11B,CDC42,TFAP2A,TFAP2C
GO Biological Process	GO:0060986	endocrine hormone secretion	161	0.000928341	1	0.0505167	6.82788	0.732291	5	323	0.00666667	0.0154799	2	7	7	MEG3,TBX3	CGA,FZD4,GHRL,INHBA,MEG3,PRSS23,TBX3
GO Biological Process	GO:0045084	positive regulation of interleukin-12 biosynthetic process	162	0.00094977	1	0.0513638	9.38471	0.426225	4	188	0.00533333	0.0212766	2	5	6	IFNG,TLR4	IFNG,IRF1,REL,RELA,TLR4
GO Biological Process	GO:0019827	stem cell maintenance	163	0.000958051	1	0.0514938	2.49023	6.42512	16	2834	0.0213333	0.00564573	8	53	53	JAG1,KIT,LIN28A,NOG,SOX2,SOX4,TFAP2C,WNT7A	APC,ASCL2,BMPR1A,CDX2,DICER1,DLL1,ESRRB,FGF10,FGF4,FGFR1,FGFR3,FZD7,GATA2,HES1,HES5,IGF1,JAG1,KIT,KLF10,KLF4,LDB1,LDB2,LIF,LIG4,LIN28A,NANOG,NANOS2,NODAL,NOG,NOTCH1,NOTCH2,NR2E1,PIWIL2,POU5F1,PRDM16,RIF1,SFRP1,SKI,SOX2,SOX4,SOX9,TCF7L1,TCF7L2,TET1,TFAP2C,TPT1,VANGL2,VPS72,WNT7A,YAP1,ZCCHC11,ZHX2,ZNF358
GO Biological Process	GO:0050818	regulation of coagulation	164	0.000972855	1	0.0519706	2.95862	4.05594	12	1789	0.016	0.00670766	6	56	57	EDN1,PDGFRA,SELP,THBS1,TLR4,TSPAN8	ANO6,ANXA2,ANXA2,ANXA4,ANXA5,APOE,APOH,CAV1,CD36,CPB2,EDN1,F11,F12,F2,F2R,F2RL1,F3,F7,FOXA2,GP1BA,HPSE,HRG,HS3ST5,KLKB1,KNG1,KRT1,NFE2L2,NOS3,PDGFA,PDGFB,PDGFRA,PDPN,PLAT,PLAU,PLAUR,PLEK,PLG,PRDX2,PROC,PROCR,PRSS53,PSEN1,PSEN2,SELP,SERPINB2,SERPINE1,SERPINE2,SERPINF2,TEC,THBD,THBS1,TLR4,TMPRSS6,TSPAN8,USF1,VKORC1
GO Biological Process	GO:0021953	central nervous system neuron differentiation	165	0.000976474	1	0.0518478	1.98033	13.1291	26	5791	0.0346667	0.00448972	19	103	104
GO Biological Process	GO:0032733	positive regulation of interleukin-10 production	166	0.000984072	1	0.0519365	5.401	1.11091	6	490	0.008	0.0122449	3	16	16	CD83,IL20RB,TLR4	CD40LG,CD83,FCER1G,HSPD1,IL12B,IL20RB,IL21,IL23A,IL4,NOD2,SASH3,TIGIT,TLR4,TLR9,TNFSF4,XCL1
GO Biological Process	GO:0001503	ossification	167	0.000989015	1	0.0518848	1.89698	15.2874	29	6743	0.0386667	0.00430076	18	166	168
GO Biological Process	GO:0051216	cartilage development	168	0.000995499	1	0.0519141	2.08057	11.0547	23	4876	0.0306667	0.00471698	16	115	118
GO Biological Process	GO:0010746	regulation of plasma membrane long-chain fatty acid transport	169	0.00103455	1	0.0536313	6.66286	0.750429	5	331	0.00666667	0.0151057	1	5	5	THBS1	ACSL5,AKT1,AKT2,IRS2,THBS1
GO Biological Process	GO:0061138	morphogenesis of a branching epithelium	170	0.00105445	1	0.0543416	1.88886	15.3532	29	6772	0.0386667	0.00428234	19	139	141
GO Biological Process	GO:0002688	regulation of leukocyte chemotaxis	171	0.00107376	1	0.0550131	3.10223	3.54583	11	1564	0.0146667	0.00703325	7	47	48	C5,CMKLR1,EDN1,EDN2,THBS1,VEGFA,VEGFC	ADAM10,ADAM17,C3AR1,C5,CAMK1D,CCL19,CCL2,CCL21,CCL5,CCR2,CCR7,CD74,CMKLR1,CX3CL1,CXCL10,CXCL12,CXCL13,EDN1,EDN2,EDN3,EDNRA,F2RL1,F7,FIGF,GREM1,IL23A,IL6,IL6R,IL8,JAM3,LBP,MPP1,NCKAP1L,NOD2,PLA2G7,RARRES2,S100A14,S100A7,SERPINE1,SLIT2,THBS1,THBS4,TIRAP,VEGFA,VEGFC,WNT5A,XCL1
GO Biological Process	GO:0048584	positive regulation of response to stimulus	172	0.00111947	1	0.0570216	1.36428	71.8326	98	31684	0.130667	0.00309304	80	889	915
GO Biological Process	GO:0035162	embryonic hemopoiesis	173	0.00113126	1	0.0572886	3.95589	2.0223	8	892	0.0106667	0.00896861	4	20	20	KITLG,PBX1,TGFBR2,VEGFA	FLT3LG,HIF1A,IL3,KDR,KITLG,KLF1,MED1,MLL,PBX1,RUNX1,SH2B3,STK3,STK4,TAL1,TAL1,TGFBR2,THOC5,TPO,VEGFA,ZFPM1
GO Biological Process	GO:0051336	regulation of hydrolase activity	174	0.00119714	1	0.0602768	1.38347	65.0538	90	28694	0.12	0.00313654	75	802	824
GO Biological Process	GO:0061041	regulation of wound healing	175	0.00122585	1	0.0613694	2.87818	4.1693	12	1839	0.016	0.00652528	6	58	60	EDN1,PDGFRA,SELP,THBS1,TLR4,TSPAN8	ADRA2A,ANO6,ANXA2,ANXA2,APOE,APOH,CAV1,CD36,CPB2,EDN1,F11,F12,F2,F2R,F2RL1,F3,F7,FOXA2,FOXC2,GP1BA,HBEGF,HOPX,HPSE,HRG,KLKB1,KNG1,KRT1,MYOD1,NFE2L2,NOS3,PDGFA,PDGFB,PDGFRA,PDPN,PLAT,PLAU,PLAUR,PLEK,PLG,PPAP2B,PRDX2,PROC,PRSS53,SELP,SERPINB2,SERPINE1,SERPINE2,SERPINF2,TEC,THBD,THBS1,TLR4,TMPRSS6,TNFAIP3,TSPAN8,USF1,VIL1,VKORC1
GO Biological Process	GO:0001953	negative regulation of cell-matrix adhesion	176	0.00123024	1	0.0612391	5.16892	1.16078	6	512	0.008	0.0117188	2	12	13	BCL6,THBS1	ACER2,ACVRL1,ARHGAP6,BCL6,CDKN2A,MMP14,NF2,PTEN,PTENP1,RASA1,SERPINE1,THBS1
GO Biological Process	GO:2000379	positive regulation of reactive oxygen species metabolic process	177	0.00125249	1	0.0619946	4.39825	1.59154	7	702	0.00933333	0.00997151	3	23	23	CDKN1A,TGFBR2,THBS1	ACE2,AGT,AGTR1,CD36,CDKN1A,F2,F2RL1,GADD45A,GRB2,GSTP1,IL18,MAPK14,NFE2L2,NOX5,PDGFB,PDGFRB,PTK2B,RIPK1,ROMO1,TGFBR2,THBS1,TP53,TSPO
GO Biological Process	GO:0060601	lateral sprouting from an epithelium	178	0.00126265	1	0.0621467	4.39199	1.59381	7	703	0.00933333	0.00995733	4	8	8	AR,FGFR2,NOG,TP63	AR,CELSR1,FGFR2,GLI2,NOG,TP63,VANGL2,WNT5A
GO Biological Process	GO:0052547	regulation of peptidase activity	179	0.0012684	1	0.0620808	1.78335	18.5045	33	8162	0.044	0.00404313	23	289	294
GO Biological Process	GO:0021773	striatal medium spiny neuron differentiation	180	0.00129404	1	0.0629838	14.2284	0.210845	3	93	0.004	0.0322581	1	2	2	BCL11B	BCL11B,SHANK3
GO Biological Process	GO:0060420	regulation of heart growth	181	0.00130974	1	0.0633959	3.02487	3.63652	11	1604	0.0146667	0.00685786	8	23	23	BASP1,DUSP6,FGF9,FGFR2,GATA6,NOG,PROX1,TBX5	ADRB1,BASP1,BMP10,CCNB1,CDK1,CXADR,DUSP6,FGF2,FGF9,FGFR1,FGFR2,GATA4,GATA6,GSK3A,HEY2,MEF2C,NOG,NRG1,PROX1,RBP4,TBX5,WNT2,WT1
GO Biological Process	GO:0048583	regulation of response to stimulus	182	0.00131039	1	0.0630785	1.2192	159.12	194	70185	0.258667	0.00276412	172	1988	2042
GO Biological Process	GO:0060429	epithelium development	183	0.00132529	1	0.0634476	1.46053	46.5583	68	20536	0.0906667	0.00331126	54	449	462
GO Biological Process	GO:0032490	detection of molecule of bacterial origin	184	0.00132976	1	0.0633152	8.56469	0.467034	4	206	0.00533333	0.0194175	2	7	8	LY96,TLR4	LBP,LY96,NOD2,SCARB1,TLR2,TLR4,TLR6
GO Biological Process	GO:0051271	negative regulation of cellular component movement	185	0.00133337	1	0.0631439	2.07213	10.6171	22	4683	0.0293333	0.00469784	12	97	99
GO Biological Process	GO:0006911	phagocytosis, engulfment	186	0.00134349	1	0.0632812	5.07963	1.18119	6	521	0.008	0.0115163	2	9	10	DOCK1,THBS1	ABCA1,DOCK1,ELMO1,FCER1G,FCGR1A,GULP1,MFGE8,THBS1,VAMP7
GO Biological Process	GO:0045892	negative regulation of transcription, DNA-dependent	187	0.00137696	1	0.0645112	1.37983	64.5006	89	28450	0.118667	0.0031283	71	673	685
GO Biological Process	GO:0030900	forebrain development	188	0.0014152	1	0.0659498	1.60292	28.6977	46	12658	0.0613333	0.00363407	30	244	248
GO Biological Process	GO:0055123	digestive system development	189	0.00141634	1	0.0656537	2.062	10.6692	22	4706	0.0293333	0.00467488	18	101	102
GO Biological Process	GO:0001711	endodermal cell fate commitment	190	0.00143694	1	0.0662581	5.01229	1.19706	6	528	0.008	0.0113636	1	6	6	SOX2	CTNNB1,HNF1B,NANOG,POU5F1,SOX17,SOX2
GO Biological Process	GO:0071634	regulation of transforming growth factor beta production	191	0.00144559	1	0.0663078	4.28829	1.63235	7	720	0.00933333	0.00972222	3	16	17	GATA6,TGFB2,THBS1	ATF2,ATP6AP2,CREB1,CX3CL1,FOXP3,FURIN,GATA6,HIF1A,IL13,PTGS2,SMAD3,SMAD4,TGFB2,THBS1,WNT11,XCL1
GO Biological Process	GO:0050921	positive regulation of chemotaxis	192	0.00146093	1	0.0666625	2.56869	5.45024	14	2404	0.0186667	0.00582363	9	60	62	C5,CMKLR1,DSCAM,EDN1,EDN2,LPAR1,THBS1,VEGFA,VEGFC	ADAM10,ADAM17,AKT2,ARTN,AZU1,C3AR1,C5,CAMK1D,CCL19,CCL2,CCL21,CCL5,CCR2,CCR7,CD74,CDH13,CMKLR1,CREB3,CX3CL1,CXCL10,CXCL12,CXCL13,DSCAM,EDN1,EDN2,EDN3,EDNRA,F2RL1,F3,F7,FGF10,FIGF,IL16,IL23A,IL6,IL6R,IL8,KDR,LBP,LPAR1,NCKAP1L,PDGFB,PDGFRB,PLA2G7,RARRES2,S100A14,S100A7,S1PR1,SCG2,SERPINE1,SLIT2,SMAD3,TGFB1,THBS1,THBS4,TIRAP,VEGFA,VEGFC,WNT5A,XCL1
GO Biological Process	GO:0002690	positive regulation of leukocyte chemotaxis	193	0.00147914	1	0.0671439	3.18241	3.14228	10	1386	0.0133333	0.00721501	6	41	42	CMKLR1,EDN1,EDN2,THBS1,VEGFA,VEGFC	ADAM10,ADAM17,C3AR1,CAMK1D,CCL19,CCL2,CCL21,CCL5,CCR2,CCR7,CD74,CMKLR1,CX3CL1,CXCL10,CXCL12,CXCL13,EDN1,EDN2,EDN3,EDNRA,F2RL1,F7,FIGF,IL23A,IL6,IL6R,IL8,LBP,NCKAP1L,PLA2G7,RARRES2,S100A14,S100A7,SERPINE1,THBS1,THBS4,TIRAP,VEGFA,VEGFC,WNT5A,XCL1
GO Biological Process	GO:0043536	positive regulation of blood vessel endothelial cell migration	194	0.00148839	1	0.0672153	3.78611	2.11299	8	932	0.0106667	0.00858369	4	19	19	PLCG1,THBS1,VEGFA,VEGFC	AKT1,AMOT,ANGPT1,ANGPT4,FGF2,FOXC2,HDAC7,HDAC9,PDGFB,PLCG1,PRKCA,PRKD1,PRKD2,PTGS2,SRPX2,TGFB1,THBS1,VEGFA,VEGFC
GO Biological Process	GO:2000112	regulation of cellular macromolecule biosynthetic process	195	0.00148942	1	0.0669171	1.16625	231.511	270	102115	0.36	0.00264408	234	3123	3211
GO Biological Process	GO:0003230	cardiac atrium development	196	0.00153406	1	0.0685707	3.42514	2.62763	9	1159	0.012	0.00776532	5	18	18	ISL1,PROX1,SHOX2,SOX4,TBX5	BMP10,CYR61,GATA4,HEG1,ISL1,MESP1,MYH6,NKX2-5,PROX1,SHOX2,SOX4,TBX20,TBX5,TNNT2,WHSC1,WNT2,WNT5A,ZFPM1
GO Biological Process	GO:0021761	limbic system development	197	0.00155313	1	0.0690708	2.30224	7.38413	17	3257	0.0226667	0.00521953	10	60	62	ETS1,FGFR2,GRIN2A,GRIN2B,ID4,LMX1A,NKX2-6,OTP,POU3F2,TBX3	AKAP5,ALDH1A3,ANXA3,BAX,BBS2,BBS4,BCAN,BTG2,CDK6,CNTNAP2,CYP11A1,CYP17A1,CYP19A1,DLX1,DLX2,DRD1,EPHA5,ETS1,FEZF2,FGFR1,FGFR2,FOXB1,GRIN2A,GRIN2B,GSK3B,GSX1,HDAC2,HSD17B3,HTR5A,ID4,LEF1,LHX5,LMX1A,LRP8,MAS1,MKKS,NEUROD1,NKX2-1,NKX2-6,NR0B1,NR2E1,NR4A3,OGDH,OTP,PAFAH1B1,POU3F2,PROP1,PTPRS,RAB3GAP1,RAX,SOX3,SRD5A1,TBX3,TP73,TSC1,UQCRQ,WNT3A,WNT8B,YWHAE,ZEB2
GO Biological Process	GO:0006355	regulation of transcription, DNA-dependent	198	0.00157594	1	0.0697315	1.17319	217.357	255	95872	0.34	0.0026598	222	2906	2988
GO Biological Process	GO:0016525	negative regulation of angiogenesis	199	0.00158672	1	0.0698558	2.95127	3.7272	11	1644	0.0146667	0.006691	5	46	47	BAI2,BAI3,FASLG,MEG3,THBS1	AMOT,ANGPT2,ANGPT4,APOH,BAI1,BAI2,BAI3,CCL2,CCR2,COL4A2,COL4A3,CRHR2,CX3CR1,CXCL10,FASLG,FOXO4,GDF2,GHRL,GTF2I,HDAC5,HHEX,HRG,IL17F,KLK3,KRIT1,LECT1,LIF,MEG3,NF1,NPPB,NPR1,PF4,PML,PTPRM,ROCK1,ROCK2,SERPINE1,SERPINF1,SPINK5,STAB1,THBS1,THBS2,THBS4,TIE1,TNMD,VASH1
GO Biological Process	GO:0001501	skeletal system development	200	0.00160577	1	0.0703407	1.58335	29.6839	47	13093	0.0626667	0.0035897	32	323	337
GO Biological Process	GO:0070434	positive regulation of nucleotide-binding oligomerization domain containing 2 signaling pathway	201	0.0016397	1	0.0714698	13.1014	0.228983	3	101	0.004	0.029703	1	1	1	TLR4	TLR4
GO Biological Process	GO:0070430	positive regulation of nucleotide-binding oligomerization domain containing 1 signaling pathway	201	0.0016397	1	0.0714698	13.1014	0.228983	3	101	0.004	0.029703	1	1	1	TLR4	TLR4
GO Biological Process	GO:0016046	detection of fungus	201	0.0016397	1	0.0714698	13.1014	0.228983	3	101	0.004	0.029703	1	1	1	TLR4	TLR4
GO Biological Process	GO:0060828	regulation of canonical Wnt receptor signaling pathway	204	0.001648	1	0.070775	1.99978	11.5013	23	5073	0.0306667	0.00453381	15	104	107
GO Biological Process	GO:0007517	muscle organ development	205	0.00165258	1	0.0706256	1.70613	21.1004	36	9307	0.048	0.00386806	26	233	239
GO Biological Process	GO:0010942	positive regulation of cell death	206	0.00166198	1	0.0706825	1.45652	45.3136	66	19987	0.088	0.00330215	52	563	576
GO Biological Process	GO:0010627	regulation of intracellular protein kinase cascade	207	0.00167507	1	0.070895	1.48754	40.335	60	17791	0.08	0.00337249	47	483	492
GO Biological Process	GO:0090092	regulation of transmembrane receptor protein serine/threonine kinase signaling pathway	208	0.00168319	1	0.0708961	1.90342	13.6596	26	6025	0.0346667	0.00431535	16	130	131
GO Biological Process	GO:0048520	positive regulation of behavior	209	0.00168617	1	0.0706822	2.43512	6.15986	15	2717	0.02	0.0055208	10	69	71	C5,CMKLR1,DSCAM,EDN1,EDN2,LPAR1,SGIP1,THBS1,VEGFA,VEGFC	ADAM10,ADAM17,AKT2,ALB,ARTN,AZU1,C3AR1,C5,CAMK1D,CCL19,CCL2,CCL21,CCL5,CCR2,CCR7,CD74,CDH13,CMKLR1,CREB3,CRH,CX3CL1,CXCL10,CXCL12,CXCL13,DSCAM,EDN1,EDN2,EDN3,EDNRA,F2RL1,F3,F7,FGF10,FIGF,GHRH,GHRL,IL16,IL23A,IL6,IL6R,IL8,KDR,LBP,LPAR1,MEF2C,NCKAP1L,PDGFB,PDGFRB,PLA2G7,PMCH,RARRES2,S100A14,S100A7,S1PR1,SCG2,SERPINE1,SGIP1,SLIT2,SMAD3,STRA6,TGFB1,THBS1,THBS4,TIRAP,UTS2R,VEGFA,VEGFC,WNT5A,XCL1
GO Biological Process	GO:0010629	negative regulation of gene expression	210	0.00169361	1	0.0706556	1.3562	69.3115	94	30572	0.125333	0.00307471	76	744	757
GO Biological Process	GO:0045332	phospholipid translocation	211	0.00173829	1	0.0721763	4.14996	1.68676	7	744	0.00933333	0.0094086	3	14	14	ATP10A,ATP11A,ATP11B	ABCA1,ATP10A,ATP10B,ATP10D,ATP11A,ATP11B,ATP11C,ATP8A1,ATP8B1,ATP8B3,ATP9A,ATP9B,KCNN4,P2RX7
GO Biological Process	GO:0060513	prostatic bud formation	212	0.00177574	1	0.0733832	7.91177	0.505576	4	223	0.00533333	0.0179372	2	3	3	NOG,TP63	GLI2,NOG,TP63
GO Biological Process	GO:0043405	regulation of MAP kinase activity	213	0.00182281	1	0.0749749	1.74278	18.9353	33	8352	0.044	0.00395115	24	221	226
GO Biological Process	GO:0032689	negative regulation of interferon-gamma production	214	0.00189247	1	0.0774763	5.8037	0.861519	5	380	0.00666667	0.0131579	2	12	12	IL20RB,TLR4	FOXP3,GIMAP1-GIMAP5,IL1RL1,IL20RB,IL33,NOD2,PRNP,RARA,SCGB1A1,TLR4,TNFSF4,XCL1
GO Biological Process	GO:0010955	negative regulation of protein processing	215	0.00191411	1	0.0779979	5.78847	0.863786	5	381	0.00666667	0.0131234	1	8	8	THBS1	A2M,CD46,GLG1,MASP1,SERPINE1,SERPINE2,SERPING1,THBS1
GO Biological Process	GO:0045348	positive regulation of MHC class II biosynthetic process	216	0.00192443	1	0.0780554	7.73827	0.516911	4	228	0.00533333	0.0175439	2	6	6	IFNG,TLR4	AZU1,CD40LG,CIITA,IFNG,IL4,TLR4
GO Biological Process	GO:0035117	embryonic arm morphogenesis	217	0.00193593	1	0.07816	5.77332	0.866053	5	382	0.00666667	0.013089	2	5	5	TBX3,TBX5	CTNNB1,NIPBL,TBX3,TBX5,WNT9A
GO Biological Process	GO:0001818	negative regulation of cytokine production	218	0.00195125	1	0.0784168	2.25177	7.54963	17	3330	0.0226667	0.00510511	10	109	110	BCL6,CD83,CMKLR1,GATA6,IFNG,IL20RB,IL23R,TGFB2,THBS1,TLR4	ACP5,ADAM17,ADIPOQ,APOA1,ARRB1,ARRB2,ATG12,ATG5,AXL,BCL6,BPI,CD83,CHRFAM7A,CHRNA7,CIDEA,CMKLR1,CYLD,DDX58,F2RL1,FOXP3,FURIN,GATA6,GBA,GHRL,GHSR,GIMAP1-GIMAP5,GSTP1,HDAC7,HERC5,HMOX1,HSF1,IDO1,IFIH1,IFNA2,IFNB1,IFNG,IKBKE,IL10,IL12A,IL12B,IL13,IL1RL1,IL20RB,IL23A,IL23R,IL29,IL33,IL6R,IRAK3,IRF3,ISG15,ITCH,JAK3,KAT5,KLF2,LBP,LEF1,MAVS,NCKAP1L,NDFIP1,NDRG2,NFKB1,NLRC5,NLRP12,NLRX1,NOD2,OTUD5,PCBP2,P…
GO Biological Process	GO:0032609	interferon-gamma production	219	0.00195517	1	0.0782158	7.70448	0.519179	4	229	0.00533333	0.0174673	2	6	6	IL12RB2,TLR4	AVPR2,IL12B,IL12RB2,IL18,ITK,TLR4
GO Biological Process	GO:0051918	negative regulation of fibrinolysis	220	0.00198012	1	0.0788539	5.74325	0.870588	5	384	0.00666667	0.0130208	1	9	9	THBS1	APOH,CPB2,F2,PLG,SERPINE1,SERPINF2,THBD,THBS1,USF1
GO Biological Process	GO:0009628	response to abiotic stimulus	221	0.00198795	1	0.0788074	1.46023	43.144	63	19030	0.084	0.00331056	47	535	552
GO Biological Process	GO:0051252	regulation of RNA metabolic process	222	0.00199964	1	0.0789136	1.16617	222.095	259	97962	0.345333	0.00264388	226	2982	3069
GO Biological Process	GO:0048332	mesoderm morphogenesis	223	0.00203904	1	0.0801078	2.476	5.65429	14	2494	0.0186667	0.00561347	9	51	53	BMP7,EOMES,EXT2,HMGA2,NOG,PAX2,SMAD2,SNAI1,TBX3	ACVR1,AXIN1,BMP4,BMP7,BMPR1A,BMPR2,CHRD,DKK1,ECSIT,EOMES,EPB41L5,EPHA2,EXT2,EYA2,FOXC1,FOXC2,FOXF1,FOXS1,HAND1,HMGA2,HNF1A,HOXA11,INHBA,KLF4,LEF1,MACF1,MESP1,MESP2,NF2,NODAL,NOG,NR4A3,PAX2,PRKACA,PRKAR1A,SIX2,SMAD1,SMAD2,SMAD3,SNAI1,SRF,TBX20,TBX3,TBX6,TCF7L1,TWSG1,WLS,WNT1,WNT3,WNT3A,WNT8A
GO Biological Process	GO:0010558	negative regulation of macromolecule biosynthetic process	224	0.00205265	1	0.0802823	1.33987	72.3948	97	31932	0.129333	0.0030377	77	785	797
GO Biological Process	GO:2000113	negative regulation of cellular macromolecule biosynthetic process	225	0.00206397	1	0.0803665	1.34708	69.7808	94	30779	0.125333	0.00305403	75	758	770
GO Biological Process	GO:0051270	regulation of cellular component movement	226	0.00208215	1	0.0807154	1.52319	34.1388	52	15058	0.0693333	0.00345331	37	344	351
GO Biological Process	GO:0012501	programmed cell death	227	0.00211274	1	0.0815405	1.37087	62.0044	85	27349	0.113333	0.00310797	65	827	848
GO Biological Process	GO:0001704	formation of primary germ layer	228	0.00217712	1	0.0836568	2.22768	7.63125	17	3366	0.0226667	0.00505051	10	64	66	BMP7,EOMES,EXT2,HMGA2,NOG,PAX2,SMAD2,SNAI1,SOX2,SOX7	ACVR1,AXIN1,BMP4,BMP7,BMPR1A,BMPR2,CHRD,CTNNB1,DKK1,DUSP1,DUSP2,DUSP4,DUSP5,ECSIT,EOMES,EPB41L5,EPHA2,EXT2,EYA2,FOXA2,FOXC1,FOXC2,FOXF1,FOXS1,GATA4,HAND1,HMGA2,HNF1A,HNF1B,HOXA11,INHBA,KIF16B,KLF4,LEF1,LHX1,MACF1,MESP1,MESP2,MIXL1,NANOG,NF2,NODAL,NOG,NR4A3,PAX2,POU5F1,PRKACA,PRKAR1A,SIX2,SMAD1,SMAD2,SMAD3,SNAI1,SOX17,SOX2,SOX7,SRF,TBX20,TBX6,TWSG1,WLS,WNT3,WNT3A,WNT8A
GO Biological Process	GO:0000187	activation of MAPK activity	229	0.00219555	1	0.0839965	2.06886	9.66715	20	4264	0.0266667	0.00469043	14	118	120
GO Biological Process	GO:0051347	positive regulation of transferase activity	230	0.00221612	1	0.0844149	1.56569	29.3801	46	12959	0.0613333	0.00354966	38	354	364
GO Biological Process	GO:0032270	positive regulation of cellular protein metabolic process	231	0.00222675	1	0.0844525	1.51124	35.0706	53	15469	0.0706667	0.00342621	35	423	437
GO Biological Process	GO:0010543	regulation of platelet activation	232	0.00228551	1	0.0863074	5.55518	0.900061	5	397	0.00666667	0.0125945	3	13	13	PDGFRA,SELP,TLR4	APOE,F2,NOS3,PDGFA,PDGFB,PDGFRA,PDPN,PLEK,SELP,SERPINE2,TEC,THBD,TLR4
GO Biological Process	GO:0043085	positive regulation of catalytic activity	233	0.0022891	1	0.086072	1.313	81.4929	107	35945	0.142667	0.00297677	94	990	1018
GO Biological Process	GO:0010159	specification of organ position	234	0.00235092	1	0.088019	7.32085	0.546385	4	241	0.00533333	0.0165975	1	3	3	TBX3	BMP4,FOXH1,TBX3
GO Biological Process	GO:0048732	gland development	235	0.00238354	1	0.0888605	1.58729	27.0902	43	11949	0.0573333	0.00359863	27	244	247
GO Biological Process	GO:0032667	regulation of interleukin-23 production	236	0.0023862	1	0.0885827	7.2906	0.548652	4	242	0.00533333	0.0165289	2	7	7	IFNG,TLR4	CSF2,IFNG,IL17A,IL17RA,MYD88,RAC1,TLR4
GO Biological Process	GO:0070848	response to growth factor stimulus	237	0.00240939	1	0.089066	1.69589	20.0485	34	8843	0.0453333	0.00384485	26	183	195
GO Biological Process	GO:0007155	cell adhesion	238	0.0024096	1	0.0886997	1.3502	66.6566	90	29401	0.12	0.00306112	73	703	723
GO Biological Process	GO:0035136	forelimb morphogenesis	239	0.00242907	1	0.0890422	2.79165	3.94032	11	1738	0.0146667	0.00632911	7	35	35	ALX4,MECOM,SALL1,TBX3,TBX5,TFAP2B,WNT7A	ALDH1A2,ALX4,CRABP2,CTNNB1,EN1,FOXL1,GDF5,GDF5OS,HOXA13,HOXA9,HOXD10,HOXD9,KIAA1715,LRP6,MECOM,MSX2,NIPBL,OSR1,OSR2,RDH10,RPGRIP1L,RSPO2,SALL1,SALL3,SHH,TBX3,TBX5,TFAP2A,TFAP2B,TWIST1,WNT3,WNT7A,WNT9A,ZBTB16,ZNF358
GO Biological Process	GO:0002115	store-operated calcium entry	240	0.00243369	1	0.0888397	27.5676	0.072549	2	32	0.00266667	0.0625	1	2	2	EFCAB4B	EFCAB4A,EFCAB4B
GO Biological Process	GO:0051253	negative regulation of RNA metabolic process	241	0.00246259	1	0.0895219	1.35184	65.8359	89	29039	0.118667	0.00306484	71	693	705
GO Biological Process	GO:0002537	nitric oxide production involved in inflammatory response	242	0.0024918	1	0.0902092	11.3098	0.265257	3	117	0.004	0.025641	1	2	2	TLR4	SLC7A2,TLR4
GO Biological Process	GO:0031326	regulation of cellular biosynthetic process	243	0.00255143	1	0.091988	1.14827	249.07	286	109860	0.381333	0.00260331	246	3344	3441
GO Biological Process	GO:0048565	digestive tract development	244	0.00262739	1	0.0943385	2.03592	9.82358	20	4333	0.0266667	0.00461574	16	93	94
GO Biological Process	GO:0030336	negative regulation of cell migration	245	0.00264768	1	0.0946789	2.03451	9.83039	20	4336	0.0266667	0.00461255	11	89	91
GO Biological Process	GO:0045860	positive regulation of protein kinase activity	246	0.00267696	1	0.0953367	1.57699	27.2671	43	12027	0.0573333	0.00357529	34	325	334
GO Biological Process	GO:0002576	platelet degranulation	247	0.00271025	1	0.0961316	2.39811	5.83793	14	2575	0.0186667	0.00543689	10	77	80	ABCC4,F5,F8,HGF,SELP,SPARC,TGFB2,THBS1,VEGFA,VEGFC	A2M,ABCC4,ACTN1,ACTN2,ACTN4,ALB,ALDOA,APOA1,APP,BCAS4,BRPF3,CALM1,CALM2,CALM3,CALU,CAP1,CD36,CD63,CD9,CFD,CFL1,CLU,EGF,F13A1,F5,F8,FGA,FGB,FGG,FIGF,FLNA,FN1,GAS6,HABP4,HGF,HRG,HSPA5,IGF1,ITGA2B,ITGB3,KNG1,LAMP2,LEFTY2,MMRN1,P2RX1,PDGFA,PDGFB,PF4,PFN1,PLEK,PLG,PPIA,PROS1,PSAP,SCG3,SELP,SERPINA1,SERPINE1,SERPINF2,SERPING1,SOD1,SPARC,SRGN,STXBP1,TF,TGFB1,TGFB2,TGFB3,THBS1,TIMP1,TTN,TUBA4A,VCL,VEGFA,…
GO Biological Process	GO:0010556	regulation of macromolecule biosynthetic process	248	0.00271712	1	0.0959868	1.15396	234.843	271	103585	0.361333	0.00261621	235	3182	3272
GO Biological Process	GO:0001701	in utero embryonic development	249	0.00279282	1	0.0982647	1.60379	24.941	40	11001	0.0533333	0.00363603	30	271	276
GO Biological Process	GO:0090101	negative regulation of transmembrane receptor protein serine/threonine kinase signaling pathway	250	0.00283321	1	0.0992871	2.38607	5.8674	14	2588	0.0186667	0.00540958	9	60	60	EID2,FZD1,NOG,ONECUT1,PPM1A,SFRP2,SKOR2,STRAP,TRIM33	ACVR1,ADAMTSL2,ASPN,BAMBI,BCL9L,BMPER,CAV1,CER1,CHRD,CHST11,CIDEA,DAND5,DKK1,EID2,ENG,FBN1,FBN2,FST,FSTL3,FZD1,GLG1,GREM1,HIPK2,HSPA5,HTRA1,LEMD3,LTBP1,NKX2-1,NOG,NOTCH1,NR3C1,ONECUT1,ONECUT2,PEG10,PIN1,PPM1A,PRDM16,SFRP1,SFRP2,SKI,SKIL,SKOR1,SKOR2,SMAD6,SMAD7,SMURF1,SNX6,SOST,SOSTDC1,STRAP,TCF7L2,TGFB1I1,TGFB3,TGFBR3,TP53,TRIM33,TWSG1,VWC2,WNT1,WNT5A
GO Biological Process	GO:0032735	positive regulation of interleukin-12 production	251	0.00284607	1	0.0993405	4.36714	1.3739	6	606	0.008	0.00990099	4	20	20	IFNG,IL23R,PLCB1,TLR4	CCL19,CCR7,CD36,CD40,CD40LG,HSPD1,IDO1,IFNG,IL12B,IL23A,IL23R,IRF8,NOD2,PLCB1,TIRAP,TLR2,TLR3,TLR4,TLR9,TNFSF4
GO Biological Process	GO:0032660	regulation of interleukin-17 production	252	0.00289224	1	0.100551	4.35278	1.37843	6	608	0.008	0.00986842	4	16	16	IFNG,IL15,IL23R,TLR4	IFNG,IL12A,IL12B,IL15,IL18,IL2,IL21,IL23A,IL23R,MYD88,NCKAP1L,NOD2,PRNP,TGFB1,TLR4,TNFSF4
GO Biological Process	GO:2000172	regulation of branching morphogenesis of a nerve	253	0.00293611	1	0.101673	10.6713	0.281127	3	124	0.004	0.0241936	1	3	3	SHOX2	LRRK2,RTN4,SHOX2
GO Biological Process	GO:0030111	regulation of Wnt receptor signaling pathway	254	0.00295197	1	0.10182	1.7585	16.4913	29	7274	0.0386667	0.0039868	20	149	152
GO Biological Process	GO:0009889	regulation of biosynthetic process	255	0.00297361	1	0.102164	1.14492	250.673	287	110567	0.382667	0.00259571	247	3370	3468
GO Biological Process	GO:0048468	cell development	256	0.00299122	1	0.102367	1.26648	101.067	128	44579	0.170667	0.00287131	105	1064	1088
GO Biological Process	GO:0072040	negative regulation of mesenchymal stem cell apoptosis involved in nephron morphogenesis	257	0.00300329	1	0.102381	10.586	0.283394	3	125	0.004	0.024	2	3	3	BMP7,PAX2	BMP7,PAX2,PAX8
GO Biological Process	GO:0048598	embryonic morphogenesis	258	0.00300894	1	0.102176	1.42889	44.7899	64	19756	0.0853333	0.00323952	45	407	420
GO Biological Process	GO:0044093	positive regulation of molecular function	259	0.00301266	1	0.101907	1.27526	95.6672	122	42197	0.162667	0.0028912	107	1144	1176
GO Biological Process	GO:0051917	regulation of fibrinolysis	260	0.00305754	1	0.103027	5.18919	0.963541	5	425	0.00666667	0.0117647	1	12	12	THBS1	APOH,CPB2,F11,F12,F2,KLKB1,PLG,SERPINE1,SERPINF2,THBD,THBS1,USF1
GO Biological Process	GO:0006955	immune response	261	0.00306004	1	0.102716	1.42327	45.6696	65	20144	0.0866667	0.00322677	53	790	819
GO Biological Process	GO:0010941	regulation of cell death	262	0.00306972	1	0.102648	1.29126	86.7368	112	38258	0.149333	0.00292749	89	1114	1141
GO Biological Process	GO:0048712	negative regulation of astrocyte differentiation	263	0.00315013	1	0.104937	5.15282	0.970343	5	428	0.00666667	0.0116822	2	10	10	ID4,NOG	ATF5,DLL3,F2,FGFR3,HES5,ID4,NF1,NOG,NR2E1,NTRK3
GO Biological Process	GO:0050678	regulation of epithelial cell proliferation	264	0.00318339	1	0.105643	1.69585	18.8695	32	8323	0.0426667	0.00384477	18	175	180
GO Biological Process	GO:0040017	positive regulation of locomotion	265	0.00325522	1	0.107619	1.67769	19.6698	33	8676	0.044	0.0038036	24	196	200
GO Biological Process	GO:0007019	microtubule depolymerization	266	0.00325719	1	0.107279	6.68305	0.598529	4	264	0.00533333	0.0151515	2	4	4	KIF18A,KIF2B	KIF18A,KIF2B,KIF2C,STMN1
GO Biological Process	GO:0051149	positive regulation of muscle cell differentiation	267	0.00326215	1	0.10704	2.34796	5.96262	14	2630	0.0186667	0.00532319	8	48	49	BTG1,CDH2,MAP2K6,MEF2A,MEG3,PLCB1,SHOX2,TSHZ3	ABL1,ADRB1,BCL2,BMP4,BNIP2,BOC,BTG1,CAMK1,CDC42,CDH15,CDH2,CDON,CTNNA1,CTNNA2,CTNNB1,HOPX,IGFBP3,ILK,MAML1,MAMSTR,MAP2K6,MAPK12,MAPK14,MEF2A,MEF2C,MEG3,MESP1,MORF4L2,MYF5,MYF6,MYOCD,MYOD1,MYOG,NEO1,NEU2,NRG1,NTN3,PIK3R1,PLCB1,RBM14,SHH,SHOX2,SPAG9,TBX1,TCF3,TGFB1,TSHZ3,ZFHX3
GO Biological Process	GO:0046661	male sex differentiation	268	0.00328519	1	0.107394	1.92192	11.4469	22	5049	0.0293333	0.0043573	14	107	112
GO Biological Process	GO:0021879	forebrain neuron differentiation	269	0.00331701	1	0.108031	3.31952	2.40999	8	1063	0.0106667	0.00752587	5	22	22	ASCL1,BCL11B,FGFR2,OTP,TFAP2C	ASCL1,ATG7,ATP7A,AXIN1,BCL11B,DLX1,DLX2,FGFR2,GNAQ,LEF1,LHX5,LHX6,LHX8,NKX2-1,OGDH,OTP,PAX6,POU3F4,SHANK3,TFAP2C,UQCRQ,WNT8B
GO Biological Process	GO:0007492	endoderm development	270	0.00332755	1	0.107973	2.34262	5.97622	14	2636	0.0186667	0.00531108	8	47	47	EOMES,GATA6,HMGA2,NOG,ONECUT1,SMAD2,SOX2,SOX7	ARC,BMPR1A,CTNNB1,DKK1,DUSP1,DUSP2,DUSP4,DUSP5,EOMES,EPB41L5,EXT1,FOXA2,GATA4,GATA6,GDF3,HHEX,HMGA2,HNF1B,HOXC11,KIF16B,LAMC1,LHX1,MIXL1,NANOG,NKX2-1,NODAL,NOG,NOTCH1,ONECUT1,OTX2,PAX9,POU5F1,PTHLH,SMAD2,SMAD3,SMAD4,SOX17,SOX2,SOX7,TBX20,TGFB1,WNT11,WNT4,WNT8A,WNT8B,WNT9A,WNT9B
GO Biological Process	GO:0043277	apoptotic cell clearance	271	0.00334134	1	0.10802	5.08158	0.983946	5	434	0.00666667	0.0115207	1	15	15	THBS1	AXL,CCL2,CD36,GAS6,ITGAV,JMJD6,LRP1,MERTK,NR1H3,PEAR1,RARA,SCARB1,TGM2,THBS1,TYRO3
GO Biological Process	GO:0010468	regulation of gene expression	272	0.00334186	1	0.10764	1.14796	239.554	275	105663	0.366667	0.00260261	240	3271	3365
GO Biological Process	GO:0007405	neuroblast proliferation	273	0.00341111	1	0.109468	3.30398	2.42132	8	1068	0.0106667	0.00749064	5	20	20	ASCL1,FGFR2,HHIP,ID4,NEUROD4	ACSL6,ARTN,ASCL1,ASPM,DCT,FGFR1,FGFR2,FRS2,FZD9,HHIP,ID4,LEF1,LRP6,NEUROD4,NUMB,NUMBL,PAFAH1B1,RACGAP1,SHH,WNT3A
GO Biological Process	GO:0010720	positive regulation of cell development	274	0.0034321	1	0.10974	1.78042	15.165	27	6689	0.036	0.00403648	18	139	143
GO Biological Process	GO:0003091	renal water homeostasis	275	0.00343591	1	0.109462	6.5833	0.607598	4	268	0.00533333	0.0149254	4	8	8	AQP3,AQP4,AQP7,TFAP2B	AQP2,AQP3,AQP4,AQP7,CYP11B2,FAM188B,TFAP2B,WFS1
GO Biological Process	GO:2000146	negative regulation of cell motility	276	0.00345393	1	0.109637	1.98596	10.0707	20	4442	0.0266667	0.00450248	11	91	93
GO Biological Process	GO:0032653	regulation of interleukin-10 production	277	0.00345932	1	0.109412	3.6626	1.91121	7	843	0.00933333	0.00830368	4	23	23	CD83,IL20RB,IL23R,TLR4	BCL3,CD40LG,CD83,FCER1G,FOXP3,HSPD1,IDO1,IL12B,IL20RB,IL21,IL23A,IL23R,IL4,IRF4,JAK3,NOD2,SASH3,TIGIT,TLR4,TLR9,TNFSF4,TRIB2,XCL1
GO Biological Process	GO:0045444	fat cell differentiation	278	0.00365199	1	0.11509	2.24051	6.69491	15	2953	0.02	0.00507958	8	68	71	CCND1,HMGA2,ID4,INSR,NCOR2,PLCB1,TFAP2B,TRIM32	AACS,ADIG,ADIPOQ,AKT2,ALMS1,ARID5B,ARL4A,ARL6,ATF2,BBS2,BBS4,BBS7,BBS9,BNIP3,CBY1,CCND1,CEBPA,CEBPB,CLIP3,CTBP1,CTBP2,EGR2,EIF2AK3,ERAP1,ERO1L,FABP4,FGF10,GPX1,HMGA2,ID4,IL11,INHBB,INSR,ITGA6,KLF4,LAMA4,LRG1,MB,MED1,METTL8,MKKS,MRAP,NCOR2,NIPBL,NOC3L,NUDT7,PLCB1,PPARG,PPARGC1A,PRDM16,PTGS2,RARRES2,RETN,RGS2,RUNX1T1,SH2B2,SIRT1,SLC2A4,SOCS1,SOCS7,SOX8,STEAP4,TCF7L2,TFAP2B,TRIM32,TTC8,UCP1,WNT5B
GO Biological Process	GO:0045746	negative regulation of Notch signaling pathway	279	0.00367836	1	0.115506	4.96713	1.00662	5	444	0.00666667	0.0112613	3	12	12	BMP7,FBXW7,MEG3	BMP7,C12orf52,DLL3,FBXW7,GATA2,HEY1,HEY2,MEG3,NFKBIA,NRARP,NUMB,OVOL2
GO Biological Process	GO:0043154	negative regulation of caspase activity	280	0.00368932	1	0.115436	2.63977	4.16703	11	1838	0.0146667	0.00598477	5	51	51	PAX2,SFRP2,SH3RF1,TFAP2B,THBS1	ADORA2A,ADORA2A,AKT1,AKT2,AVP,BIRC5,BIRC8,CD27,CD44,CDKN2D,CFLAR,CRYAA,CRYAB,DHCR24,DNAJA3,DNAJB6,GPI,GPX1,HBXIP,HERPUD1,HSPA5,IFI6,IGBP1,IL6,LEF1,NAIP,NR4A1,PAX2,POR,PRDX3,PRDX5,RAG1,RPS6KA1,RPS6KA3,SERPINB9,SFN,SFRP2,SH3RF1,SIAH2,SMAD6,SNCA,SPECC1L,TFAP2B,THBS1,TNFAIP3,TNFAIP8,TNFSF14,TRIAP1,USP47,VIL1,XIAP
GO Biological Process	GO:0019219	regulation of nucleobase-containing compound metabolic process	281	0.00377896	1	0.11782	1.1362	261.399	297	115298	0.396	0.00257593	266	3498	3604
GO Biological Process	GO:0043065	positive regulation of apoptosis	282	0.00378444	1	0.117573	1.42329	43.5611	62	19214	0.0826667	0.00322681	49	547	559
GO Biological Process	GO:0030097	hemopoiesis	283	0.00395523	1	0.122444	1.55128	27.0744	42	11942	0.056	0.003517	31	310	313
GO Biological Process	GO:0035881	amacrine cell differentiation	284	0.00396952	1	0.122454	21.5162	0.0929534	2	41	0.00266667	0.0487805	1	2	2	NEUROD4	NEUROD1,NEUROD4
GO Biological Process	GO:0008219	cell death	285	0.00407953	1	0.125406	1.31051	73.2541	96	32311	0.128	0.00297112	73	969	991
GO Biological Process	GO:0045075	regulation of interleukin-12 biosynthetic process	286	0.00411373	1	0.126015	6.25647	0.639338	4	282	0.00533333	0.0141844	2	7	8	IFNG,TLR4	IFNG,IRF1,MAST2,NFKB1,REL,RELA,TLR4
GO Biological Process	GO:0071636	positive regulation of transforming growth factor beta production	287	0.00415202	1	0.126745	4.82583	1.03609	5	457	0.00666667	0.0109409	1	10	10	THBS1	ATF2,ATP6AP2,CREB1,CX3CL1,FOXP3,PTGS2,SMAD3,THBS1,WNT11,XCL1
GO Biological Process	GO:2000124	regulation of endocannabinoid signaling pathway	288	0.00416176	1	0.126601	21.0039	0.0952205	2	42	0.00266667	0.0476191	1	2	2	MGLL	ABHD6,MGLL
GO Biological Process	GO:2000036	regulation of stem cell maintenance	289	0.00416534	1	0.126272	6.23437	0.641605	4	283	0.00533333	0.0141343	3	6	6	BMP7,HMGA2,PAX2	BMP7,HMGA2,PAX2,PAX8,SAV1,TCF7L1
GO Biological Process	GO:0014821	phasic smooth muscle contraction	290	0.00417708	1	0.126191	4.03428	1.48725	6	656	0.008	0.00914634	4	14	14	EDN1,EDN2,EDNRB,TSHZ3	AGT,DLG1,DRD1,DRD2,EDN1,EDN2,EDN3,EDNRB,GDNF,HTR1D,HTR2B,P2RX3,SSTR2,TSHZ3
GO Biological Process	GO:0003206	cardiac chamber morphogenesis	291	0.00418466	1	0.125986	2.08578	8.15042	17	3595	0.0226667	0.00472879	12	72	73	FGFR2,FZD1,GATA6,ISL1,MEF2A,PROX1,RBM15,SFRP2,SHOX2,SOX4,TBX5,ZFPM2	ADAMTS1,BMP10,COL11A1,CPE,CYR61,DVL3,EGLN1,FGF8,FGFR2,FGFRL1,FHL2,FKBP1A,FOXC1,FOXC2,FOXF1,FOXS1,FZD1,FZD2,GAA,GATA3,GATA4,GATA6,GSK3A,HAND1,HAND2,HEG1,HEY2,IFT88,ISL1,LY6E,MED1,MEF2A,MEF2C,MESP1,MYBPC3,MYH6,MYH7,MYL2,MYL3,NKX2-5,NPY2R,NPY5R,OVOL2,PPP1R13L,PROX1,PTCD2,RBM15,RBP4,RXRA,SEMA3C,SFRP2,SHOX2,SMAD7,SMARCA4,SMARCD3,SOX11,SOX4,TBX1,TBX20,TBX5,TGFBR3,TNNI1,TNNI3,TNNT2,TPM1,UBE4B,WHSC1,WNT1…
GO Biological Process	GO:0046546	development of primary male sexual characteristics	292	0.00421026	1	0.126322	1.91378	10.973	21	4840	0.028	0.00433884	13	101	105
GO Biological Process	GO:0017015	regulation of transforming growth factor beta receptor signaling pathway	293	0.00425269	1	0.12716	2.27697	6.14853	14	2712	0.0186667	0.00516224	8	65	65	EID2,ONECUT1,PPM1A,SKOR2,SMAD2,STRAP,THBS1,TRIM33	ADAM17,ADAMTSL2,ASPN,AXIN1,BAMBI,BCL9L,CDKN1C,CDKN2B,CHST11,CIDEA,CITED1,CITED2,DAND5,EID2,ENG,FBN1,FBN2,FURIN,GIPC1,GLG1,HIPK2,HSPA5,HTRA1,IL17F,ING2,ITGA8,LEMD3,LTBP1,LTBP4,MEN1,NKX2-1,NPNT,NR3C1,NREP,ONECUT1,ONECUT2,PEG10,PIN1,PPM1A,PRDM16,SKI,SKIL,SKOR1,SKOR2,SMAD2,SMAD3,SMAD4,SMAD6,SMAD7,SMURF1,SMURF2,SNX6,SOX11,STK11,STRAP,TGFB1,TGFB1I1,TGFB3,TGFBR3,THBS1,TP53,TRIM33,WNT1,ZEB1,ZNF703
GO Biological Process	GO:0031644	regulation of neurological system process	294	0.00428096	1	0.12757	1.66152	19.2595	32	8495	0.0426667	0.00376692	25	197	200
GO Biological Process	GO:0045637	regulation of myeloid cell differentiation	295	0.0042873	1	0.127326	2.08057	8.17083	17	3604	0.0226667	0.00471698	14	113	118	ACVR2A,CAMK4,ETS1,HIST4H4,IFNG,IL23R,JAG1,KITLG,MAFB,MEF2A,MITF,RBM15,TFE3,TLR4	ACIN1,ACVR1B,ACVR2A,ADIPOQ,ANKRD54,APC,ARNT,BGLAP,C10orf58,C1QC,CA2,CALCA,CAMK4,CARTPT,CCL5,CDK6,CSF1,CTNNB1,CTNNBIP1,DLL1,ESRRA,ETS1,FAS,FES,FOXO3,FSTL3,GATA1,GATA2,GFI1B,GNAS,GNAS,GPR55,HIF1A,HIST1H4C,HIST1H4E,HIST1H4F,HIST1H4H,HIST1H4I,HIST1H4J,HIST1H4K,HIST1H4L,HIST2H4A,HIST2H4A,HIST4H4,HMGB1,HMGB2,ID2,IFNG,IKZF1,IL12B,IL17A,IL23A,IL23R,IL4,IL5,INHA,INHBA,INPP5D,JAG1,JUN,KITLG,KLF10,KLF13,L3M…
GO Biological Process	GO:0060044	negative regulation of cardiac muscle cell proliferation	296	0.00437615	1	0.129525	6.14748	0.650674	4	287	0.00533333	0.0139373	2	4	4	NOG,TBX5	CXADR,NOG,RBP4,TBX5
GO Biological Process	GO:0035909	aorta morphogenesis	297	0.00442433	1	0.13051	4.75303	1.05196	5	464	0.00666667	0.0107759	3	7	7	PROX1,SOX4,TFAP2B	LRP1,MYLK,PDGFRB,PROX1,SOX4,TBX1,TFAP2B
GO Biological Process	GO:0016265	death	298	0.00444779	1	0.130762	1.30642	73.4831	96	32412	0.128	0.00296187	73	972	994
GO Biological Process	GO:0045346	regulation of MHC class II biosynthetic process	299	0.0044842	1	0.131392	6.10493	0.655208	4	289	0.00533333	0.0138408	2	11	11	IFNG,TLR4	AZU1,CD40LG,CIITA,HDAC2,IFNG,IL10,IL4,MARCH8,NFX1,PF4,TLR4
GO Biological Process	GO:0048645	organ formation	300	0.00454311	1	0.132674	2.56578	4.28719	11	1891	0.0146667	0.00581703	8	27	27	AR,FGFR2,GATA6,ISL1,NOG,PAX2,TGFBR2,TP63	AR,BMP4,BMPR1A,CTNNB1,FGF10,FGFR2,GATA6,GLI2,GLI3,HHEX,HOXA3,ISL1,MEF2C,MESP1,NKX3-2,NOG,NTF4,PAX2,PAX3,PAX8,RDH10,SHH,SMARCD3,SOX17,TGFBR2,TLX1,TP63
GO Biological Process	GO:0022604	regulation of cell morphogenesis	301	0.0045842	1	0.133429	1.54699	26.5031	41	11690	0.0546667	0.00350727	32	250	258
GO Biological Process	GO:0043068	positive regulation of programmed cell death	302	0.0047076	1	0.136567	1.40877	44.01	62	19412	0.0826667	0.0031939	49	551	563
GO Biological Process	GO:0032707	negative regulation of interleukin-23 production	303	0.0047255	1	0.136634	9.00166	0.333272	3	147	0.004	0.0204082	1	2	2	TLR4	RAC1,TLR4
GO Biological Process	GO:0003205	cardiac chamber development	304	0.00472939	1	0.136297	2.01101	8.95073	18	3948	0.024	0.00455927	13	80	81
GO Biological Process	GO:0030334	regulation of cell migration	305	0.00473167	1	0.135915	1.49433	31.4522	47	13873	0.0626667	0.00338788	34	306	313
GO Biological Process	GO:0051171	regulation of nitrogen compound metabolic process	306	0.00476317	1	0.136373	1.13103	264.362	299	116605	0.398667	0.00256421	267	3570	3679
GO Biological Process	GO:0043032	positive regulation of macrophage activation	307	0.00483507	1	0.137981	4.65276	1.07463	5	474	0.00666667	0.0105485	1	9	9	THBS1	HSPD1,IL13,IL1RL1,IL33,IL4R,LBP,SPACA3,THBS1,WNT5A
GO Biological Process	GO:0045137	development of primary sexual characteristics	308	0.00498392	1	0.141767	1.62961	20.2502	33	8932	0.044	0.00369458	23	196	208
GO Biological Process	GO:0071902	positive regulation of protein serine/threonine kinase activity	309	0.0050242	1	0.14245	1.72873	15.6184	27	6889	0.036	0.00391929	20	192	197
GO Biological Process	GO:0033674	positive regulation of kinase activity	310	0.00503414	1	0.142271	1.52048	28.2805	43	12474	0.0573333	0.00344717	35	343	353
GO Biological Process	GO:0050829	defense response to Gram-negative bacterium	311	0.00505026	1	0.142268	4.60419	1.08597	5	479	0.00666667	0.0104384	3	15	15	IL23R,SELP,TLR4	AZU1,CAMP,IL12B,IL23A,IL23R,IL6,IL6R,LBP,MMP7,NOS2,S100A7,SELP,SERPINE1,SLC11A1,TLR4
GO Biological Process	GO:0043067	regulation of programmed cell death	312	0.00508337	1	0.142742	1.27874	83.6762	107	36908	0.142667	0.0028991	85	1087	1113
GO Biological Process	GO:0052033	pathogen-associated molecular pattern dependent induction by symbiont of host innate immunity	313	0.00509059	1	0.142488	8.7632	0.34234	3	151	0.004	0.0198676	1	3	4	TLR4	TLR3,TLR4,TLR7
GO Biological Process	GO:0050881	musculoskeletal movement	314	0.00509799	1	0.14224	3.86913	1.55073	6	684	0.008	0.00877193	2	20	22	TLR4,TSHZ3	ADRB2,CHRNA1,CHRND,CLN8,DRD3,GAA,GIGYF2,HIPK2,HOMER1,IKBKB,ITPR1,MB,RPS6KB1,TLR4,TNF,TNF,TNNC2,TNNT1,TNNT3,TSHZ3
GO Biological Process	GO:0060571	morphogenesis of an epithelial fold	315	0.00517853	1	0.144029	3.39667	2.06084	7	909	0.00933333	0.00770077	4	15	15	AR,FGFR2,NOG,TP63	AR,EGFR,FGF10,FGFR2,GATAD2A,GDF7,GLI2,HHEX,HOXD13,NODAL,NOG,OVOL2,PTHLH,RDH10,TP63
