# Supplementary material for: Premalignant SOX2 overexpression in the fallopian tubes of ovarian cancer patients: Discovery and validation studies
Source: eBioMedicine. 2016 Jul 2;10:137–49. doi: 10.1016/j.ebiom.2016.06.048 (PMC5006641; doi:10.1016/j.ebiom.2016.06.048)
Supplement: Supplementary Table 10 — Coordinates of the areas of focal enrichment (peaks) for the EZH2 ChIP-sequencing analysis in the 1.6 Mb region around the SOX2 transcription start site. [file mmc11.xlsx]

## Sheet: supplementary table 10
Gene symbol	Variant location in relation to the transcription start site
Negative regulation of neuron differentiation
ASCL1	(+103440)
BMP7	(+170290), (+335857)
CNTN2	(-200193)
CNTN4	(-888333)
DTX1	(+64559)
ID4	(-843080), (-659852), (-111773)
ISL1	(+275470)
LMX1A	(+18807), (+212620)
SOX2	BB1 (-622509), BB2 (+270831), BB3 (+492889), BB4 (+583021), BB5 (+788390), BB6 (+940507)
SOX21	(-555388)
ZNF536	(-142542), (+381262)
Stem cell differentiation
FZD1	(-230760)
HMGA2	(+238463)
JAG1	(-597275)
JARID2	(-909935)
KIT	(-373938)
LIN28A	(+6499)
MSI2	(-64782)
NOG	(-757444), (-628087)
PAX2	(+81632)
PAX7	(-125893)
SOX2	BB1 (-622509), BB2 (+270831), BB3 (+492889), BB4 (+583021), BB5 (+788390), BB6 (+940507)
SOX21	(-555388)
SOX4	(-530936), (-333909)
TFAP2C	(+301492), (+467059)
WNT7A	(-3961)
Embryonic limb morphogenesis
AFF3	(-118253)
ALX4	(+53753)
BMP7	(+170290), (+335857)
CYP26B1	(+148168)
FGF9	(+438054)
GNA12	(-181822)
MECOM	(+206861)
NOG	(-757444), (-628087)
PBX1	(-704774), (-328068), (+584261), (+778074)
SALL1	(-304138)
SFRP2	(-450696), (-363640)
SHOX2	(+161735), (+435821), (+485010)
TBX3	(-217512), (-57943), (-27484), (+91928)
TBX5	(-186152), (+71807)
TP63	(-297033), (-14957)
WNT7A	(-3961)
Limb morphogenesis and limb development ontologies
AFF3	(-118253)
ALX4	(+53753)
BMP7	(+170290), (+335857)
CYP26B1	(+148168)
FGF9	(+438054)
FGFR2	(+209514)
GNA12	(-181822)
MECOM	(+206861)
NOG	(-757444), (-628087)
PBX1	(-704774), (-328068), (+584261), (+778074)
SALL1	(-304138)
SFRP2	(-450696), (-363640)
SHOX2	(+161735), (+435821), (+485010)
SOX4	(-530936), (-333909)
TBX3	(-217512), (-57943), (-27484), (+91928)
TBX5	(-186152), (+71807)
TFAP2B	(+186739), (+452762)
TP63	(-297033), (-14957)
WNT7A	(-3961)
