# Supplementary material for: Premalignant SOX2 overexpression in the fallopian tubes of ovarian cancer patients: Discovery and validation studies
Source: eBioMedicine. 2016 Jul 2;10:137–49. doi: 10.1016/j.ebiom.2016.06.048 (PMC5006641; doi:10.1016/j.ebiom.2016.06.048)
Supplement: Supplementary Table 11 — Primers used for sequencing individual variants in patients with HGSOCs. [file mmc12.xlsx]

## Sheet: supplementary table 11
chr	start	end	length	abs_summit	pileup	- log 10 p value	fold_enrichment	- log 10 q value	name
chr3	5001	180801047	180796047	180801018	0	2.05246	0.99118	0	MergedBam/P01/EZH2_2MB_peak_1
chr3	180807685	180807955	271	180807819	15	12.2081	7.06705	8.52532	MergedBam/P01/EZH2_2MB_peak_2
chr3	180811116	180811539	424	180811420	20	17.0194	8.63076	12.9558	MergedBam/P01/EZH2_2MB_peak_3
chr3	180819282	180819518	237	180819486	16	8.89539	4.90515	5.45798	MergedBam/P01/EZH2_2MB_peak_4
chr3	180820334	180820889	556	180820476	14	5.15738	3.22605	2.0002	MergedBam/P01/EZH2_2MB_peak_5
chr3	180824579	180825018	440	180824703	32	15.9471	5.48939	11.9668	MergedBam/P01/EZH2_2MB_peak_6
chr3	180826279	180826530	252	180826423	27	12.5917	4.89695	8.87839	MergedBam/P01/EZH2_2MB_peak_7
chr3	180829460	180829830	371	180829631	39	22.9	6.97393	18.2793	MergedBam/P01/EZH2_2MB_peak_8
chr3	180832273	180832654	382	180832450	36	22.9533	7.56647	18.3229	MergedBam/P01/EZH2_2MB_peak_9
chr3	180835543	180835868	326	180835708	35	25.1592	8.76625	20.2993	MergedBam/P01/EZH2_2MB_peak_10
chr3	180838562	180838824	263	180838677	23	14.9819	6.70117	11.081	MergedBam/P01/EZH2_2MB_peak_11
chr3	180840611	180840911	301	180840741	25	20.3727	9.08953	15.9965	MergedBam/P01/EZH2_2MB_peak_12
chr3	180845991	180846297	307	180846118	33	33.9375	14.0766	28.0247	MergedBam/P01/EZH2_2MB_peak_13
chr3	180853467	180853846	380	180853574	25	14.8761	6.22327	10.9866	MergedBam/P01/EZH2_2MB_peak_14
chr3	180854115	180854583	469	180854302	34	22.1097	7.62969	17.5595	MergedBam/P01/EZH2_2MB_peak_15
chr3	180855721	180856024	304	180855895	27	14.1687	5.54431	10.3328	MergedBam/P01/EZH2_2MB_peak_16
chr3	180858908	180859312	405	180859116	16	7.19344	4.00926	3.88335	MergedBam/P01/EZH2_2MB_peak_17
chr3	180859827	180860044	218	180859928	20	12.7956	6.21904	9.06889	MergedBam/P01/EZH2_2MB_peak_18
chr3	180868834	180869079	246	180868982	10	9.56242	6.45833	6.07694	MergedBam/P01/EZH2_2MB_peak_19
chr3	180874561	180874879	319	180874775	21	12.8288	6.02298	9.10065	MergedBam/P01/EZH2_2MB_peak_20
chr3	180875060	180875435	376	180875254	41	32.0817	10.3621	26.4739	MergedBam/P01/EZH2_2MB_peak_21
chr3	180879545	180879881	337	180879727	33	21.6918	7.66453	17.1927	MergedBam/P01/EZH2_2MB_peak_22
chr3	180881020	180881316	297	180881160	34	28.6237	10.7623	23.4557	MergedBam/P01/EZH2_2MB_peak_23
chr3	180884542	180884771	230	180884664	12	5.25735	3.50774	2.09199	MergedBam/P01/EZH2_2MB_peak_24
chr3	180887089	180887380	292	180887195	22	16.4297	7.72809	12.4156	MergedBam/P01/EZH2_2MB_peak_25
chr3	180887783	180888062	280	180887917	16	10.242	5.66127	6.70558	MergedBam/P01/EZH2_2MB_peak_26
chr3	180889787	180890137	351	180889999	19	13.7617	6.99195	9.95625	MergedBam/P01/EZH2_2MB_peak_27
chr3	180896888	180897086	199	180897001	25	12.0283	4.9477	8.36423	MergedBam/P01/EZH2_2MB_peak_28
chr3	180899218	180899427	210	180899327	20	7.2403	3.56181	3.92667	MergedBam/P01/EZH2_2MB_peak_29
chr3	180900191	180900414	224	180900394	16	4.68938	2.82787	1.56765	MergedBam/P01/EZH2_2MB_peak_30
chr3	180900733	180901386	654	180901255	35	16.5642	5.30501	12.5398	MergedBam/P01/EZH2_2MB_peak_31
chr3	180902078	180902442	365	180902297	23	8.43753	3.74288	5.03267	MergedBam/P01/EZH2_2MB_peak_32
chr3	180905353	180905904	552	180905732	18	6.96399	3.65275	3.66929	MergedBam/P01/EZH2_2MB_peak_33
chr3	180906104	180906440	337	180906232	22	11.6207	5.23738	7.98416	MergedBam/P01/EZH2_2MB_peak_34
chr3	180910851	180911514	664	180911458	15	7.46556	4.29658	4.13422	MergedBam/P01/EZH2_2MB_peak_35
chr3	180912016	180912201	186	180912167	14	5.38564	3.34118	2.21046	MergedBam/P01/EZH2_2MB_peak_36
chr3	180912783	180913090	308	180912905	34	17.5572	5.79633	13.4445	MergedBam/P01/EZH2_2MB_peak_37
chr3	180916487	180916755	269	180916596	32	13.0889	4.48087	9.33835	MergedBam/P01/EZH2_2MB_peak_38
chr3	180917195	180917910	716	180917365	36	16.7198	5.23272	12.6792	MergedBam/P01/EZH2_2MB_peak_39
chr3	180919507	180919778	272	180919587	22	6.42564	3.07472	3.16995	MergedBam/P01/EZH2_2MB_peak_40
chr3	180920561	180920842	282	180920668	25	8.21254	3.47991	4.82541	MergedBam/P01/EZH2_2MB_peak_41
chr3	180923112	180923366	255	180923206	17	6.79282	3.6877	3.51014	MergedBam/P01/EZH2_2MB_peak_42
chr3	180923663	180924013	351	180923849	38	25.5914	8.24565	20.6971	MergedBam/P01/EZH2_2MB_peak_43
chr3	180930595	180930804	210	180930688	14	6.50094	3.92485	3.23975	MergedBam/P01/EZH2_2MB_peak_44
chr3	180931295	180931474	180	180931377	15	7.38972	4.25589	4.06435	MergedBam/P01/EZH2_2MB_peak_45
chr3	180931948	180932140	193	180932079	15	7.64058	4.39105	4.29612	MergedBam/P01/EZH2_2MB_peak_46
chr3	180934430	180935023	594	180934830	34	24.2543	8.59729	19.4818	MergedBam/P01/EZH2_2MB_peak_47
chr3	180937165	180937357	193	180937233	10	3.76893	2.88494	0.72351	MergedBam/P01/EZH2_2MB_peak_48
chr3	180940078	180940294	217	180940147	7	3.84969	3.25222	0.79812	MergedBam/P01/EZH2_2MB_peak_49
chr3	180941180	180941446	267	180941306	10	6.29594	4.42377	3.05018	MergedBam/P01/EZH2_2MB_peak_50
chr3	180947189	180948709	1521	180948490	49	35.441	9.74594	29.326	MergedBam/P01/EZH2_2MB_peak_51
chr3	180956578	180956754	177	180956657	14	7.92111	4.71566	4.5572	MergedBam/P01/EZH2_2MB_peak_52
chr3	180960395	180960753	359	180960585	32	20.1409	7.19371	15.7902	MergedBam/P01/EZH2_2MB_peak_53
chr3	180961256	180961495	240	180961371	19	8.7502	4.35138	5.32477	MergedBam/P01/EZH2_2MB_peak_54
chr3	180961827	180962016	190	180961910	16	6.9336	3.87897	3.64081	MergedBam/P01/EZH2_2MB_peak_55
chr3	180964045	180964414	370	180964245	30	15.0307	5.43008	11.1249	MergedBam/P01/EZH2_2MB_peak_56
chr3	180967078	180967420	343	180967266	35	23.1476	7.86294	18.4846	MergedBam/P01/EZH2_2MB_peak_57
chr3	180967962	180968138	177	180968028	17	7.21035	3.88613	3.8988	MergedBam/P01/EZH2_2MB_peak_58
chr3	180968637	180968813	177	180968721	12	4.25432	2.96026	1.1662	MergedBam/P01/EZH2_2MB_peak_59
chr3	180969144	180969411	268	180969278	26	17.2541	7.16485	13.1674	MergedBam/P01/EZH2_2MB_peak_60
chr3	180975659	180975852	194	180975736	16	5.76179	3.31362	2.55629	MergedBam/P01/EZH2_2MB_peak_61
chr3	180976219	180976514	296	180976380	39	25.02	7.79675	20.1724	MergedBam/P01/EZH2_2MB_peak_62
chr3	180977084	180977450	367	180977239	35	21.1376	7.01708	16.6785	MergedBam/P01/EZH2_2MB_peak_63
chr3	180978669	180979262	594	180978806	41	27.2051	8.25823	22.1739	MergedBam/P01/EZH2_2MB_peak_64
chr3	180980348	180980549	202	180980451	23	10.6876	4.66187	7.11866	MergedBam/P01/EZH2_2MB_peak_65
chr3	180983820	180984015	196	180983880	11	6.96576	4.6753	3.67083	MergedBam/P01/EZH2_2MB_peak_66
chr3	180989185	180989631	447	180989474	32	21.6333	7.86525	17.1371	MergedBam/P01/EZH2_2MB_peak_67
chr3	180991365	180991741	377	180991524	28	17.6221	6.89725	13.5027	MergedBam/P01/EZH2_2MB_peak_68
chr3	180992579	180992906	328	180992781	27	16.6637	6.65941	12.6277	MergedBam/P01/EZH2_2MB_peak_69
chr3	181000375	181000576	202	181000489	25	17.1886	7.3695	13.1069	MergedBam/P01/EZH2_2MB_peak_70
chr3	181001693	181001918	226	181001807	18	9.82087	5.04193	6.31816	MergedBam/P01/EZH2_2MB_peak_71
chr3	181002134	181002469	336	181002306	31	22.2303	8.39255	17.6655	MergedBam/P01/EZH2_2MB_peak_72
chr3	181005383	181005670	288	181005504	24	15.4779	6.7295	11.5389	MergedBam/P01/EZH2_2MB_peak_73
chr3	181019954	181020160	207	181020022	6	3.90463	3.3846	0.8472	MergedBam/P01/EZH2_2MB_peak_74
chr3	181023140	181023410	271	181023320	21	14.0922	6.69159	10.2612	MergedBam/P01/EZH2_2MB_peak_75
chr3	181027849	181028315	467	181027983	26	12.792	5.12065	9.06577	MergedBam/P01/EZH2_2MB_peak_76
chr3	181029008	181029253	246	181029129	27	13.7418	5.36465	9.93834	MergedBam/P01/EZH2_2MB_peak_77
chr3	181031177	181031509	333	181031411	17	5.98962	3.31853	2.76619	MergedBam/P01/EZH2_2MB_peak_78
chr3	181032747	181033168	422	181033043	22	10.6711	4.79959	7.10276	MergedBam/P01/EZH2_2MB_peak_79
chr3	181035396	181035916	521	181035435	12	5.8591	3.84988	2.64554	MergedBam/P01/EZH2_2MB_peak_80
chr3	181042057	181043196	1140	181042524	47	39.1805	11.8684	32.2205	MergedBam/P01/EZH2_2MB_peak_81
chr3	181055839	181056383	545	181056326	14	5.68336	3.49358	2.48295	MergedBam/P01/EZH2_2MB_peak_82
chr3	181059035	181059731	697	181059175	37	25.0422	8.23572	20.1942	MergedBam/P01/EZH2_2MB_peak_83
chr3	181060287	181060620	334	181060442	39	22.0598	6.66367	17.517	MergedBam/P01/EZH2_2MB_peak_84
chr3	181064226	181064510	285	181064355	44	24.8426	6.83755	20.0089	MergedBam/P01/EZH2_2MB_peak_85
chr3	181065076	181065308	233	181065191	22	6.93149	3.26098	3.63913	MergedBam/P01/EZH2_2MB_peak_86
chr3	181067687	181068468	782	181067827	46	27.8192	7.52838	22.7198	MergedBam/P01/EZH2_2MB_peak_87
chr3	181069528	181069839	312	181069688	36	20.7449	6.67892	16.3303	MergedBam/P01/EZH2_2MB_peak_88
chr3	181073183	181073438	256	181073305	26	17.1863	7.13116	13.1059	MergedBam/P01/EZH2_2MB_peak_89
chr3	181078221	181078519	299	181078345	19	11.3461	5.65458	7.7301	MergedBam/P01/EZH2_2MB_peak_90
chr3	181079337	181079582	246	181079467	29	20.5111	8.0561	16.1221	MergedBam/P01/EZH2_2MB_peak_91
chr3	181082554	181082810	257	181082677	19	11.5641	5.77077	7.93219	MergedBam/P01/EZH2_2MB_peak_92
chr3	181083322	181083609	288	181083435	31	25.3959	10.0041	20.5191	MergedBam/P01/EZH2_2MB_peak_93
chr3	181088530	181088879	350	181088661	33	33.4131	13.7721	27.5559	MergedBam/P01/EZH2_2MB_peak_94
chr3	181090788	181091036	249	181090948	20	16.0719	8.06982	12.0829	MergedBam/P01/EZH2_2MB_peak_95
chr3	181096079	181096318	240	181096197	33	25.2287	9.33098	20.3631	MergedBam/P01/EZH2_2MB_peak_96
chr3	181100478	181101296	819	181100646	31	18.6063	6.72767	14.3911	MergedBam/P01/EZH2_2MB_peak_97
chr3	181102812	181103148	337	181102938	31	19.4874	7.11375	15.1896	MergedBam/P01/EZH2_2MB_peak_98
chr3	181107771	181108517	747	181107917	28	20.3255	8.21983	15.9544	MergedBam/P01/EZH2_2MB_peak_99
chr3	181109506	181109786	281	181109640	25	12.1893	5.01567	8.50922	MergedBam/P01/EZH2_2MB_peak_100
chr3	181113526	181114799	1274	181113731	31	18.4038	6.64068	14.207	MergedBam/P01/EZH2_2MB_peak_101
chr3	181120635	181120937	303	181120781	27	18.8434	7.72207	14.6086	MergedBam/P01/EZH2_2MB_peak_102
chr3	181121815	181122107	293	181121988	21	11.3661	5.28838	7.74845	MergedBam/P01/EZH2_2MB_peak_103
chr3	181122629	181122932	304	181122779	23	13.4282	5.92118	9.65101	MergedBam/P01/EZH2_2MB_peak_104
chr3	181125785	181126070	286	181125908	27	18.3673	7.48325	14.175	MergedBam/P01/EZH2_2MB_peak_105
chr3	181128135	181128533	399	181128269	24	20.5166	9.47726	16.126	MergedBam/P01/EZH2_2MB_peak_106
chr3	181135688	181136073	386	181135854	10	7.63782	5.27326	4.29388	MergedBam/P01/EZH2_2MB_peak_107
chr3	181139344	181139678	335	181139520	18	12.4819	6.50074	8.77636	MergedBam/P01/EZH2_2MB_peak_108
chr3	181141441	181141775	335	181141584	36	32.7565	12.2852	26.9711	MergedBam/P01/EZH2_2MB_peak_109
chr3	181146443	181146620	178	181146556	12	5.48998	3.63885	2.30557	MergedBam/P01/EZH2_2MB_peak_110
chr3	181148128	181148477	350	181148276	29	24.2693	10.0202	19.4944	MergedBam/P01/EZH2_2MB_peak_111
chr3	181150851	181151054	204	181151005	16	10.9218	6.05624	7.33365	MergedBam/P01/EZH2_2MB_peak_112
chr3	181156263	181156463	201	181156341	14	9.2582	5.50073	5.79601	MergedBam/P01/EZH2_2MB_peak_113
chr3	181159256	181160032	777	181159373	26	18.2187	7.65295	14.0429	MergedBam/P01/EZH2_2MB_peak_114
chr3	181162940	181163389	450	181163178	18	7.85157	4.06299	4.4932	MergedBam/P01/EZH2_2MB_peak_115
chr3	181164873	181165084	212	181164966	31	18.6063	6.72767	14.3911	MergedBam/P01/EZH2_2MB_peak_116
chr3	181167132	181167451	320	181167279	28	13.6889	5.19311	9.89122	MergedBam/P01/EZH2_2MB_peak_117
chr3	181169554	181170082	529	181169931	33	20.7626	7.2568	16.3455	MergedBam/P01/EZH2_2MB_peak_118
chr3	181171681	181171971	291	181171804	28	15.9302	6.13138	11.9512	MergedBam/P01/EZH2_2MB_peak_119
chr3	181175092	181175367	276	181175235	19	12.7066	6.39492	8.98731	MergedBam/P01/EZH2_2MB_peak_120
chr3	181179241	181179646	406	181179414	7	4.49565	3.67814	1.3893	MergedBam/P01/EZH2_2MB_peak_121
chr3	181185756	181186266	511	181185956	17	14.5975	8.01345	10.7293	MergedBam/P01/EZH2_2MB_peak_122
chr3	181194188	181195643	1456	181194707	46	30.9384	8.66504	25.4801	MergedBam/P01/EZH2_2MB_peak_123
chr3	181200994	181201295	302	181201064	17	9.56875	5.08912	6.08311	MergedBam/P01/EZH2_2MB_peak_124
chr3	181204078	181204343	266	181204230	28	18.9922	7.55285	14.7488	MergedBam/P01/EZH2_2MB_peak_125
chr3	181205505	181205933	429	181205770	22	11.4646	5.16411	7.83955	MergedBam/P01/EZH2_2MB_peak_126
chr3	181208444	181208715	272	181208588	32	22.4185	8.23201	17.8342	MergedBam/P01/EZH2_2MB_peak_127
chr3	181209538	181209961	424	181209624	14	7.29645	4.36169	3.97761	MergedBam/P01/EZH2_2MB_peak_128
chr3	181210558	181210736	179	181210621	8	3.36773	2.83734	0.3549	MergedBam/P01/EZH2_2MB_peak_129
chr3	181216311	181216627	317	181216456	22	12.8417	5.82805	9.1126	MergedBam/P01/EZH2_2MB_peak_130
chr3	181218512	181218765	254	181218669	37	22.9929	7.3813	18.3588	MergedBam/P01/EZH2_2MB_peak_131
chr3	181220161	181220542	382	181220396	31	14.3023	5.01838	10.4568	MergedBam/P01/EZH2_2MB_peak_132
chr3	181221482	181221677	196	181221599	29	13.0701	4.81909	9.32052	MergedBam/P01/EZH2_2MB_peak_133
chr3	181223128	181223607	480	181223486	20	6.4249	3.23018	3.16939	MergedBam/P01/EZH2_2MB_peak_134
chr3	181224155	181224448	294	181224323	29	11.5461	4.26962	7.91564	MergedBam/P01/EZH2_2MB_peak_135
chr3	181225234	181225497	264	181225432	20	6.0809	3.09459	2.85055	MergedBam/P01/EZH2_2MB_peak_136
chr3	181228400	181229093	694	181228537	34	19.41	6.50608	15.1191	MergedBam/P01/EZH2_2MB_peak_137
chr3	181230828	181231079	252	181230936	19	9.09928	4.51761	5.64766	MergedBam/P01/EZH2_2MB_peak_138
chr3	181235438	181236049	612	181235590	19	11.2661	5.61221	7.6566	MergedBam/P01/EZH2_2MB_peak_139
chr3	181236401	181236584	184	181236489	14	7.9906	4.75558	4.6226	MergedBam/P01/EZH2_2MB_peak_140
chr3	181236809	181237075	267	181236965	25	18.4197	8.01677	14.2222	MergedBam/P01/EZH2_2MB_peak_141
chr3	181241918	181242126	209	181242040	21	12.4417	5.82427	8.74046	MergedBam/P01/EZH2_2MB_peak_142
chr3	181242657	181242923	267	181242802	21	12.4148	5.81058	8.7165	MergedBam/P01/EZH2_2MB_peak_143
chr3	181245060	181245405	346	181245233	50	42.4062	12.4189	34.1451	MergedBam/P01/EZH2_2MB_peak_144
chr3	181247705	181248099	395	181247963	26	18.1439	7.61452	13.9812	MergedBam/P01/EZH2_2MB_peak_145
chr3	181253995	181254362	368	181254224	25	17.7075	7.63935	13.5791	MergedBam/P01/EZH2_2MB_peak_146
chr3	181254634	181254943	310	181254787	38	32.5332	11.4891	26.8009	MergedBam/P01/EZH2_2MB_peak_147
chr3	181262258	181262455	198	181262367	12	6.24713	4.0755	3.00474	MergedBam/P01/EZH2_2MB_peak_148
chr3	181263246	181263795	550	181263424	42	35.9251	11.8881	29.5883	MergedBam/P01/EZH2_2MB_peak_149
chr3	181264127	181264306	180	181264179	15	7.68033	4.41261	4.3332	MergedBam/P01/EZH2_2MB_peak_150
chr3	181267357	181267654	298	181267458	19	9.88454	4.90202	6.37731	MergedBam/P01/EZH2_2MB_peak_151
chr3	181270246	181270460	215	181270359	21	12.9432	6.08227	9.20238	MergedBam/P01/EZH2_2MB_peak_152
chr3	181273574	181273788	215	181273700	22	10.7907	4.85368	7.21452	MergedBam/P01/EZH2_2MB_peak_153
chr3	181274979	181275225	247	181275076	24	12.4739	5.29564	8.76982	MergedBam/P01/EZH2_2MB_peak_154
chr3	181276001	181276320	320	181276110	20	9.99121	4.79167	6.47415	MergedBam/P01/EZH2_2MB_peak_155
chr3	181277253	181277630	378	181277496	34	23.5487	8.27173	18.8531	MergedBam/P01/EZH2_2MB_peak_156
chr3	181285075	181285361	287	181285254	9	7.79347	5.52472	4.43912	MergedBam/P01/EZH2_2MB_peak_157
chr3	181293015	181293755	741	181293568	39	25.3609	7.93442	20.4881	MergedBam/P01/EZH2_2MB_peak_158
chr3	181293986	181294711	726	181294169	46	32.623	9.32295	26.8752	MergedBam/P01/EZH2_2MB_peak_159
chr3	181299420	181299731	312	181299551	14	8.13259	4.8375	4.75204	MergedBam/P01/EZH2_2MB_peak_160
chr3	181300256	181300619	364	181300369	24	18.5292	8.35015	14.3215	MergedBam/P01/EZH2_2MB_peak_161
chr3	181302091	181302559	469	181302153	11	6.52189	4.40059	3.25867	MergedBam/P01/EZH2_2MB_peak_162
chr3	181308490	181309319	830	181309154	42	32.5369	10.2923	26.8009	MergedBam/P01/EZH2_2MB_peak_163
chr3	181312006	181312297	292	181312146	26	15.4362	6.28844	11.5006	MergedBam/P01/EZH2_2MB_peak_164
chr3	181314460	181314645	186	181314543	13	8.04614	4.97172	4.67351	MergedBam/P01/EZH2_2MB_peak_165
chr3	181319354	181319981	628	181319511	27	18.5843	7.59161	14.3716	MergedBam/P01/EZH2_2MB_peak_166
chr3	181322633	181322809	177	181322723	15	6.28586	3.6807	3.04078	MergedBam/P01/EZH2_2MB_peak_167
chr3	181326114	181326493	380	181326243	30	23.8819	9.50627	19.1625	MergedBam/P01/EZH2_2MB_peak_168
chr3	181329637	181329993	357	181329857	8	4.2133	3.37762	1.12919	MergedBam/P01/EZH2_2MB_peak_169
chr3	181338689	181339157	469	181338933	33	32.0289	12.9766	26.4334	MergedBam/P01/EZH2_2MB_peak_170
chr3	181350383	181350687	305	181350508	27	15.0627	5.93111	11.1532	MergedBam/P01/EZH2_2MB_peak_171
chr3	181351322	181351641	320	181351488	34	21.513	7.37219	17.0254	MergedBam/P01/EZH2_2MB_peak_172
chr3	181352697	181352932	236	181352796	24	13.2693	5.6584	9.50268	MergedBam/P01/EZH2_2MB_peak_173
chr3	181354593	181354943	351	181354763	22	11.5534	5.20572	7.92198	MergedBam/P01/EZH2_2MB_peak_174
chr3	181361737	181362390	654	181362051	41	28.2092	8.66785	23.0733	MergedBam/P01/EZH2_2MB_peak_175
chr3	181362944	181363247	304	181363118	26	11.9453	4.77408	8.2858	MergedBam/P01/EZH2_2MB_peak_176
chr3	181366687	181366872	186	181366754	28	8.23081	3.26326	4.84246	MergedBam/P01/EZH2_2MB_peak_177
chr3	181367398	181367720	323	181367497	29	9.51922	3.59548	6.03659	MergedBam/P01/EZH2_2MB_peak_178
chr3	181368416	181368700	285	181368502	25	7.67818	3.29538	4.33122	MergedBam/P01/EZH2_2MB_peak_179
chr3	181369465	181369687	223	181369604	21	5.74705	2.89623	2.54272	MergedBam/P01/EZH2_2MB_peak_180
chr3	181370894	181371201	308	181371050	30	11.6515	4.20422	8.01097	MergedBam/P01/EZH2_2MB_peak_181
chr3	181371424	181371758	335	181371609	40	18.015	5.17903	13.8653	MergedBam/P01/EZH2_2MB_peak_182
chr3	181372042	181372516	475	181372303	23	7.21739	3.28662	3.90546	MergedBam/P01/EZH2_2MB_peak_183
chr3	181376083	181376545	463	181376475	20	8.01529	3.89077	4.64503	MergedBam/P01/EZH2_2MB_peak_184
chr3	181377675	181378060	386	181377841	39	31.4467	10.6397	25.9139	MergedBam/P01/EZH2_2MB_peak_185
chr3	181380467	181380784	318	181380630	27	15.1392	5.96485	11.2242	MergedBam/P01/EZH2_2MB_peak_186
chr3	181383899	181384245	347	181384112	23	11.9251	5.21156	8.26711	MergedBam/P01/EZH2_2MB_peak_187
chr3	181384773	181385027	255	181384842	14	4.83813	3.06749	1.70427	MergedBam/P01/EZH2_2MB_peak_188
chr3	181387359	181387665	307	181387496	34	14.6503	4.78133	10.7768	MergedBam/P01/EZH2_2MB_peak_189
chr3	181388983	181389209	227	181389102	35	13.9583	4.45723	10.1395	MergedBam/P01/EZH2_2MB_peak_190
chr3	181390559	181390783	225	181390678	36	14.9124	4.65283	11.0176	MergedBam/P01/EZH2_2MB_peak_191
chr3	181391074	181391333	260	181391150	33	12.762	4.27557	9.03831	MergedBam/P01/EZH2_2MB_peak_192
chr3	181391527	181391991	465	181391870	23	6.71966	3.10852	3.44179	MergedBam/P01/EZH2_2MB_peak_193
chr3	181392290	181392859	570	181392424	38	16.0853	4.80747	12.096	MergedBam/P01/EZH2_2MB_peak_194
chr3	181394534	181394762	229	181394652	26	7.66373	3.21876	4.31731	MergedBam/P01/EZH2_2MB_peak_195
chr3	181396955	181397190	236	181397069	33	16.1474	5.42287	12.1532	MergedBam/P01/EZH2_2MB_peak_196
chr3	181397889	181398198	310	181398026	31	18.4902	6.67768	14.2865	MergedBam/P01/EZH2_2MB_peak_197
chr3	181398688	181399033	346	181398837	34	20.3417	6.88186	15.9671	MergedBam/P01/EZH2_2MB_peak_198
chr3	181403127	181403518	392	181403253	19	11.1349	5.54298	7.5346	MergedBam/P01/EZH2_2MB_peak_199
chr3	181412731	181414167	1437	181412849	28	12.0979	4.57987	8.42789	MergedBam/P01/EZH2_2MB_peak_200
chr3	181414466	181414689	224	181414577	19	5.55314	2.96277	2.3632	MergedBam/P01/EZH2_2MB_peak_201
chr3	181416043	181416318	276	181416196	28	10.2986	3.93773	6.75709	MergedBam/P01/EZH2_2MB_peak_202
chr3	181417390	181417661	272	181417537	38	13.5933	4.08949	9.80516	MergedBam/P01/EZH2_2MB_peak_203
chr3	181421484	181422333	850	181421848	37	17.4775	5.36065	13.3713	MergedBam/P01/EZH2_2MB_peak_204
chr3	181422565	181423257	693	181423089	33	16.4267	5.52484	12.4136	MergedBam/P01/EZH2_2MB_peak_205
chr3	181428336	181428950	615	181428550	22	8.33294	3.80341	4.9375	MergedBam/P01/EZH2_2MB_peak_206
chr3	181429152	181429333	182	181429257	17	5.13121	2.94194	1.97584	MergedBam/P01/EZH2_2MB_peak_207
chr3	181430196	181431295	1100	181431021	23	8.45101	3.74809	5.04549	MergedBam/P01/EZH2_2MB_peak_208
chr3	181437119	181437749	631	181437264	36	13.6746	4.2792	9.87832	MergedBam/P01/EZH2_2MB_peak_209
chr3	181438060	181438418	359	181438164	32	10.5167	3.6729	6.95915	MergedBam/P01/EZH2_2MB_peak_210
chr3	181441282	181441621	340	181441394	36	9.1431	3.06003	5.68831	MergedBam/P01/EZH2_2MB_peak_211
chr3	181441828	181442171	344	181441935	30	5.67166	2.43646	2.47215	MergedBam/P01/EZH2_2MB_peak_212
chr3	181443095	181443413	319	181443101	20	2.45085	1.79083	0	MergedBam/P01/EZH2_2MB_peak_213
chr3	181443739	181444566	828	181443799	30	7.16773	2.83746	3.86008	MergedBam/P01/EZH2_2MB_peak_214
chr3	181445525	181445755	231	181445684	23	3.79467	2.14262	0.74724	MergedBam/P01/EZH2_2MB_peak_215
chr3	181446579	181446758	180	181446685	24	5.12744	2.52031	1.97244	MergedBam/P01/EZH2_2MB_peak_216
chr3	181447485	181447680	196	181447576	26	6.46154	2.83648	3.20343	MergedBam/P01/EZH2_2MB_peak_217
chr3	181451614	181451998	385	181451777	39	17.1105	5.01325	13.0389	MergedBam/P01/EZH2_2MB_peak_218
chr3	181453807	181454274	468	181453904	33	13.8873	4.63908	10.0729	MergedBam/P01/EZH2_2MB_peak_219
chr3	181454464	181455343	880	181454758	35	14.6839	4.68439	10.8077	MergedBam/P01/EZH2_2MB_peak_220
chr3	181456012	181456194	183	181456129	25	9.09778	3.79654	5.64652	MergedBam/P01/EZH2_2MB_peak_221
chr3	181459308	181459599	292	181459453	34	20.3124	6.86984	15.9414	MergedBam/P01/EZH2_2MB_peak_222
chr3	181463589	181463864	276	181463748	20	9.50163	4.56012	6.02012	MergedBam/P01/EZH2_2MB_peak_223
chr3	181464512	181464771	260	181464555	11	4.11091	2.98022	1.03459	MergedBam/P01/EZH2_2MB_peak_224
chr3	181466399	181466838	440	181466701	34	20.5491	6.96722	16.1541	MergedBam/P01/EZH2_2MB_peak_225
chr3	181467614	181467915	302	181467714	25	12.4579	5.1302	8.75456	MergedBam/P01/EZH2_2MB_peak_226
chr3	181470254	181470465	212	181470337	15	5.38671	3.23663	2.21137	MergedBam/P01/EZH2_2MB_peak_227
chr3	181471210	181471579	370	181471415	29	17.1432	6.47689	13.0658	MergedBam/P01/EZH2_2MB_peak_228
chr3	181474567	181474821	255	181474678	32	15.8606	5.45707	11.89	MergedBam/P01/EZH2_2MB_peak_229
chr3	181476632	181476968	337	181476819	27	10.7675	4.20331	7.19295	MergedBam/P01/EZH2_2MB_peak_230
chr3	181477850	181478121	272	181478012	28	9.45599	3.655	5.97668	MergedBam/P01/EZH2_2MB_peak_231
chr3	181478470	181478746	277	181478580	36	14.3709	4.48708	10.5206	MergedBam/P01/EZH2_2MB_peak_232
chr3	181479655	181480424	770	181480322	28	8.77753	3.43531	5.34993	MergedBam/P01/EZH2_2MB_peak_233
chr3	181482081	181482581	501	181482383	32	11.2856	3.90503	7.67468	MergedBam/P01/EZH2_2MB_peak_234
chr3	181483462	181483678	217	181483617	25	7.10529	3.10284	3.80209	MergedBam/P01/EZH2_2MB_peak_235
chr3	181484458	181484722	265	181484572	25	7.72197	3.31032	4.37245	MergedBam/P01/EZH2_2MB_peak_236
chr3	181486054	181486296	243	181486174	32	14.286	4.88858	10.4415	MergedBam/P01/EZH2_2MB_peak_237
chr3	181487954	181488218	265	181488119	28	12.3438	4.67182	8.65079	MergedBam/P01/EZH2_2MB_peak_238
chr3	181488509	181488803	295	181488634	29	12.5497	4.62721	8.8384	MergedBam/P01/EZH2_2MB_peak_239
chr3	181491104	181491568	465	181491221	23	7.71276	3.46843	4.36389	MergedBam/P01/EZH2_2MB_peak_240
chr3	181493076	181493400	325	181493277	30	11.8653	4.2765	8.20988	MergedBam/P01/EZH2_2MB_peak_241
chr3	181493778	181494053	276	181493884	26	9.86598	3.97876	6.36086	MergedBam/P01/EZH2_2MB_peak_242
chr3	181494741	181494952	212	181494821	28	10.2156	3.90938	6.68101	MergedBam/P01/EZH2_2MB_peak_243
chr3	181495235	181495499	265	181495382	21	5.76559	2.90303	2.55962	MergedBam/P01/EZH2_2MB_peak_244
chr3	181497125	181497301	177	181497208	25	8.56536	3.60445	5.15142	MergedBam/P01/EZH2_2MB_peak_245
chr3	181498016	181498357	342	181498260	28	11.2894	4.28472	7.67812	MergedBam/P01/EZH2_2MB_peak_246
chr3	181499604	181499950	347	181499775	25	9.37309	3.89787	5.90068	MergedBam/P01/EZH2_2MB_peak_247
chr3	181501527	181501868	342	181501606	29	10.6764	3.97268	7.10785	MergedBam/P01/EZH2_2MB_peak_248
chr3	181503466	181503779	314	181503603	32	10.8926	3.78541	7.30777	MergedBam/P01/EZH2_2MB_peak_249
chr3	181504954	181505132	179	181505052	29	10.2539	3.83263	6.71655	MergedBam/P01/EZH2_2MB_peak_250
chr3	181505574	181506171	598	181506008	29	9.43508	3.56882	5.95793	MergedBam/P01/EZH2_2MB_peak_251
chr3	181506965	181507172	208	181507089	23	5.52283	2.69793	2.33565	MergedBam/P01/EZH2_2MB_peak_252
chr3	181507404	181507796	393	181507538	26	6.84251	2.95532	3.55613	MergedBam/P01/EZH2_2MB_peak_253
chr3	181508048	181508312	265	181508104	20	3.63447	2.19589	0.60035	MergedBam/P01/EZH2_2MB_peak_254
chr3	181510099	181510318	220	181510221	28	6.95172	2.87709	3.65791	MergedBam/P01/EZH2_2MB_peak_255
chr3	181511429	181512099	671	181511536	24	5.8203	2.74175	2.60911	MergedBam/P01/EZH2_2MB_peak_256
chr3	181513402	181513704	303	181513528	30	10.8596	3.94245	7.27724	MergedBam/P01/EZH2_2MB_peak_257
chr3	181514190	181514649	460	181514331	46	21.216	5.45822	16.7491	MergedBam/P01/EZH2_2MB_peak_258
chr3	181516293	181516524	232	181516439	24	6.36679	2.92143	3.11562	MergedBam/P01/EZH2_2MB_peak_259
chr3	181517353	181517766	414	181517669	18	3.69418	2.30169	0.65503	MergedBam/P01/EZH2_2MB_peak_260
chr3	181518651	181518846	196	181518728	28	9.91858	3.80883	6.40728	MergedBam/P01/EZH2_2MB_peak_261
chr3	181519265	181519500	236	181519385	34	14.4058	4.7013	10.5524	MergedBam/P01/EZH2_2MB_peak_262
chr3	181521412	181521688	277	181521539	41	19.3439	5.47146	15.0598	MergedBam/P01/EZH2_2MB_peak_263
chr3	181522606	181522846	241	181522750	32	12.0549	4.14518	8.38815	MergedBam/P01/EZH2_2MB_peak_264
chr3	181523979	181524195	217	181524099	32	12.3517	4.24	8.65796	MergedBam/P01/EZH2_2MB_peak_265
chr3	181525375	181525609	235	181525477	42	16.8636	4.64775	12.8104	MergedBam/P01/EZH2_2MB_peak_266
chr3	181527564	181527761	198	181527639	24	5.27331	2.56637	2.10636	MergedBam/P01/EZH2_2MB_peak_267
chr3	181528460	181528667	208	181528550	29	7.87874	3.09378	4.51866	MergedBam/P01/EZH2_2MB_peak_268
chr3	181529274	181529767	494	181529669	24	5.37806	2.59963	2.2036	MergedBam/P01/EZH2_2MB_peak_269
chr3	181530161	181530601	441	181530454	37	13.6128	4.17562	9.82351	MergedBam/P01/EZH2_2MB_peak_270
chr3	181531572	181532230	659	181532152	25	6.02755	2.75461	2.80102	MergedBam/P01/EZH2_2MB_peak_271
chr3	181535681	181535988	308	181535827	39	15.5282	4.54659	11.5858	MergedBam/P01/EZH2_2MB_peak_272
chr3	181536847	181537092	246	181536957	29	9.06193	3.45185	5.61271	MergedBam/P01/EZH2_2MB_peak_273
chr3	181537683	181537911	229	181537796	29	9.06193	3.45185	5.61271	MergedBam/P01/EZH2_2MB_peak_274
chr3	181539785	181540016	232	181539874	34	10.0036	3.39148	6.48493	MergedBam/P01/EZH2_2MB_peak_275
chr3	181540401	181540774	374	181540679	36	10.6449	3.43989	7.07881	MergedBam/P01/EZH2_2MB_peak_276
chr3	181542919	181543099	181	181542982	20	3.44557	2.13045	0.42623	MergedBam/P01/EZH2_2MB_peak_277
chr3	181543388	181543609	222	181543480	26	6.35952	2.80501	3.10897	MergedBam/P01/EZH2_2MB_peak_278
chr3	181544001	181544321	321	181544102	33	10.186	3.50629	6.65321	MergedBam/P01/EZH2_2MB_peak_279
chr3	181547598	181547782	185	181547693	33	9.30108	3.26083	5.83481	MergedBam/P01/EZH2_2MB_peak_280
chr3	181549438	181549748	311	181549543	26	7.10433	3.03821	3.80122	MergedBam/P01/EZH2_2MB_peak_281
chr3	181551105	181551386	282	181551204	37	15.4458	4.71524	11.5097	MergedBam/P01/EZH2_2MB_peak_282
chr3	181551773	181552678	906	181552059	39	16.4657	4.81968	12.4486	MergedBam/P01/EZH2_2MB_peak_283
chr3	181553554	181553886	333	181553679	31	11.6179	4.09746	7.98163	MergedBam/P01/EZH2_2MB_peak_284
chr3	181556831	181557115	285	181557056	23	6.90524	3.1744	3.61474	MergedBam/P01/EZH2_2MB_peak_285
chr3	181559737	181560019	283	181559849	23	7.07539	3.23535	3.77447	MergedBam/P01/EZH2_2MB_peak_286
chr3	181560222	181560454	233	181560347	31	11.867	4.17842	8.21147	MergedBam/P01/EZH2_2MB_peak_287
chr3	181560995	181561193	199	181561095	22	5.20292	2.64371	2.04222	MergedBam/P01/EZH2_2MB_peak_288
chr3	181561507	181561688	182	181561565	23	5.21662	2.59659	2.05482	MergedBam/P01/EZH2_2MB_peak_289
chr3	181563265	181563486	222	181563391	29	7.14898	2.88212	3.84261	MergedBam/P01/EZH2_2MB_peak_290
chr3	181565261	181565710	450	181565598	32	8.85817	3.19768	5.42399	MergedBam/P01/EZH2_2MB_peak_291
chr3	181566962	181567140	179	181567068	31	8.87082	3.26112	5.43556	MergedBam/P01/EZH2_2MB_peak_292
chr3	181567634	181567942	309	181567774	32	9.27838	3.31491	5.81418	MergedBam/P01/EZH2_2MB_peak_293
chr3	181569898	181570196	299	181569979	34	9.58264	3.27837	6.09563	MergedBam/P01/EZH2_2MB_peak_294
chr3	181572069	181572337	269	181572236	30	8.56797	3.23552	5.15383	MergedBam/P01/EZH2_2MB_peak_295
chr3	181572922	181573129	208	181573045	34	12.1862	4.01073	8.50658	MergedBam/P01/EZH2_2MB_peak_296
chr3	181574540	181574959	420	181574800	36	13.0505	4.0978	9.30281	MergedBam/P01/EZH2_2MB_peak_297
chr3	181575187	181575613	427	181575276	21	5.12288	2.67088	1.96801	MergedBam/P01/EZH2_2MB_peak_298
chr3	181575841	181576035	195	181575981	18	3.79369	2.33953	0.74632	MergedBam/P01/EZH2_2MB_peak_299
chr3	181581428	181581703	276	181581571	41	20.2592	5.75861	15.8921	MergedBam/P01/EZH2_2MB_peak_300
chr3	181582025	181582268	244	181582109	33	13.9728	4.66743	10.1535	MergedBam/P01/EZH2_2MB_peak_301
chr3	181583631	181583846	216	181583752	24	7.39316	3.272	4.0677	MergedBam/P01/EZH2_2MB_peak_302
chr3	181584436	181584738	303	181584609	21	4.82439	2.56552	1.69211	MergedBam/P01/EZH2_2MB_peak_303
chr3	181588991	181589310	320	181589171	42	15.9939	4.41416	12.0097	MergedBam/P01/EZH2_2MB_peak_304
chr3	181589826	181590082	257	181589953	39	14.558	4.27414	10.6928	MergedBam/P01/EZH2_2MB_peak_305
chr3	181593346	181593542	197	181593454	26	6.67113	2.90161	3.39684	MergedBam/P01/EZH2_2MB_peak_306
chr3	181593907	181594096	190	181594034	33	10.5112	3.59879	6.95405	MergedBam/P01/EZH2_2MB_peak_307
chr3	181595477	181595676	200	181595572	34	12.754	4.18134	9.03156	MergedBam/P01/EZH2_2MB_peak_308
chr3	181596130	181596381	252	181596272	28	8.58687	3.37482	5.17169	MergedBam/P01/EZH2_2MB_peak_309
chr3	181596827	181597043	217	181596935	27	8.42508	3.39563	5.02205	MergedBam/P01/EZH2_2MB_peak_310
chr3	181598884	181599260	377	181598994	21	6.04248	3.00541	2.81479	MergedBam/P01/EZH2_2MB_peak_311
chr3	181602207	181602427	221	181602334	30	11.2536	4.07151	7.64467	MergedBam/P01/EZH2_2MB_peak_312
chr3	181604543	181604739	197	181604655	26	7.82231	3.27082	4.46585	MergedBam/P01/EZH2_2MB_peak_313
chr3	181605960	181606312	353	181606064	41	15.6151	4.39586	11.6642	MergedBam/P01/EZH2_2MB_peak_314
chr3	181606513	181606724	212	181606589	21	4.30264	2.3848	1.21162	MergedBam/P01/EZH2_2MB_peak_315
chr3	181606948	181607249	302	181607038	24	5.3705	2.59723	2.19684	MergedBam/P01/EZH2_2MB_peak_316
chr3	181609913	181610390	478	181610041	31	8.35225	3.11421	4.95429	MergedBam/P01/EZH2_2MB_peak_317
chr3	181611875	181612140	266	181611930	30	7.45893	2.9183	4.12805	MergedBam/P01/EZH2_2MB_peak_318
chr3	181614873	181615109	237	181615001	23	5.59627	2.72245	2.40352	MergedBam/P01/EZH2_2MB_peak_319
chr3	181615407	181615643	237	181615456	23	6.23427	2.93909	2.99246	MergedBam/P01/EZH2_2MB_peak_320
chr3	181616063	181616442	380	181616309	33	11.6876	3.94442	8.04446	MergedBam/P01/EZH2_2MB_peak_321
chr3	181619956	181620199	244	181620086	26	8.29938	3.42986	4.90563	MergedBam/P01/EZH2_2MB_peak_322
chr3	181620590	181621181	592	181620691	23	7.1405	3.25881	3.83487	MergedBam/P01/EZH2_2MB_peak_323
chr3	181622308	181622709	402	181622469	27	10.8294	4.2259	7.25025	MergedBam/P01/EZH2_2MB_peak_324
chr3	181624606	181625255	650	181624788	33	11.1879	3.79548	7.58444	MergedBam/P01/EZH2_2MB_peak_325
chr3	181627417	181627785	369	181627643	27	10.1882	3.9951	6.65515	MergedBam/P01/EZH2_2MB_peak_326
chr3	181628180	181628423	244	181628318	29	12.0416	4.44416	8.37594	MergedBam/P01/EZH2_2MB_peak_327
chr3	181628750	181629092	343	181628893	31	13.073	4.5833	9.32314	MergedBam/P01/EZH2_2MB_peak_328
chr3	181635969	181636497	529	181636102	19	7.31734	3.69939	3.99711	MergedBam/P01/EZH2_2MB_peak_329
chr3	181637402	181637935	534	181637800	26	13.0231	5.21754	9.27769	MergedBam/P01/EZH2_2MB_peak_330
chr3	181643529	181643714	186	181643575	15	5.76645	3.42146	2.56023	MergedBam/P01/EZH2_2MB_peak_331
chr3	181644556	181644873	318	181644731	16	5.61643	3.24603	2.42123	MergedBam/P01/EZH2_2MB_peak_332
chr3	181645233	181645485	253	181645371	14	4.56468	2.93396	1.45277	MergedBam/P01/EZH2_2MB_peak_333
chr3	181648445	181648738	294	181648608	29	16.4352	6.16866	12.4206	MergedBam/P01/EZH2_2MB_peak_334
chr3	181649181	181649441	261	181649305	33	19.6371	6.78017	15.3256	MergedBam/P01/EZH2_2MB_peak_335
chr3	181651591	181651792	202	181651665	22	9.78107	4.40667	6.28122	MergedBam/P01/EZH2_2MB_peak_336
chr3	181654146	181654448	303	181654293	34	19.9375	6.71726	15.6022	MergedBam/P01/EZH2_2MB_peak_337
chr3	181655436	181655698	263	181655553	27	14.8619	5.84297	10.973	MergedBam/P01/EZH2_2MB_peak_338
chr3	181656184	181656399	216	181656265	14	4.84949	3.07308	1.71467	MergedBam/P01/EZH2_2MB_peak_339
chr3	181656837	181657921	1085	181657343	25	13.8996	5.76851	10.084	MergedBam/P01/EZH2_2MB_peak_340
chr3	181662492	181662810	319	181662666	19	7.73613	3.8849	4.38572	MergedBam/P01/EZH2_2MB_peak_341
chr3	181663388	181664171	784	181664066	30	16.6042	6.06352	12.5743	MergedBam/P01/EZH2_2MB_peak_342
chr3	181664453	181664709	257	181664594	22	9.59232	4.32552	6.10443	MergedBam/P01/EZH2_2MB_peak_343
chr3	181666765	181666991	227	181666899	22	7.42663	3.44811	4.09839	MergedBam/P01/EZH2_2MB_peak_344
chr3	181669489	181669687	199	181669584	17	5.65093	3.16776	2.45338	MergedBam/P01/EZH2_2MB_peak_345
chr3	181670133	181670991	859	181670890	22	9.59232	4.32552	6.10443	MergedBam/P01/EZH2_2MB_peak_346
chr3	181673888	181674292	405	181674154	41	24.2193	7.11288	19.4524	MergedBam/P01/EZH2_2MB_peak_347
chr3	181676193	181676780	588	181676633	39	26.8509	8.55366	21.8449	MergedBam/P01/EZH2_2MB_peak_348
chr3	181680793	181681036	244	181680856	17	5.95341	3.30227	2.73313	MergedBam/P01/EZH2_2MB_peak_349
chr3	181682053	181682449	397	181682249	32	19.1072	6.74847	14.8486	MergedBam/P01/EZH2_2MB_peak_350
chr3	181682653	181682923	271	181682807	25	12.714	5.24066	8.99421	MergedBam/P01/EZH2_2MB_peak_351
chr3	181683743	181683972	230	181683837	15	5.585	3.33265	2.39324	MergedBam/P01/EZH2_2MB_peak_352
chr3	181685782	181686027	246	181685887	23	10.8195	4.71899	7.24055	MergedBam/P01/EZH2_2MB_peak_353
chr3	181686938	181687115	178	181687035	16	6.25582	3.54752	3.01286	MergedBam/P01/EZH2_2MB_peak_354
chr3	181689372	181689684	313	181689525	29	23.1802	9.43132	18.5136	MergedBam/P01/EZH2_2MB_peak_355
chr3	181694746	181695114	369	181694844	16	8.87241	4.89259	5.4365	MergedBam/P01/EZH2_2MB_peak_356
chr3	181695463	181695645	183	181695594	14	6.74504	4.05714	3.46553	MergedBam/P01/EZH2_2MB_peak_357
chr3	181695965	181696326	362	181696120	31	22.8077	8.67613	18.1967	MergedBam/P01/EZH2_2MB_peak_358
chr3	181701554	181701957	404	181701764	39	25.9599	8.17996	21.0255	MergedBam/P01/EZH2_2MB_peak_359
chr3	181702810	181703119	310	181702973	27	14.6169	5.73642	10.7462	MergedBam/P01/EZH2_2MB_peak_360
chr3	181703710	181703940	231	181703832	30	17.8161	6.57899	13.676	MergedBam/P01/EZH2_2MB_peak_361
chr3	181704311	181704538	228	181704368	17	6.87944	3.72849	3.59043	MergedBam/P01/EZH2_2MB_peak_362
chr3	181709351	181709850	500	181709669	23	16.1191	7.29991	12.1276	MergedBam/P01/EZH2_2MB_peak_363
chr3	181710710	181711020	311	181710805	16	9.95718	5.49828	6.44323	MergedBam/P01/EZH2_2MB_peak_364
chr3	181711997	181712186	190	181712084	12	5.78932	3.80971	2.58083	MergedBam/P01/EZH2_2MB_peak_365
chr3	181717896	181718532	637	181718373	41	26.434	7.95203	21.4731	MergedBam/P01/EZH2_2MB_peak_366
chr3	181719962	181720311	350	181720251	18	5.81691	3.15122	2.60607	MergedBam/P01/EZH2_2MB_peak_367
chr3	181723379	181723810	432	181723521	29	17.087	6.45209	13.0159	MergedBam/P01/EZH2_2MB_peak_368
chr3	181731372	181731986	615	181731754	34	23.8575	8.41333	19.139	MergedBam/P01/EZH2_2MB_peak_369
chr3	181734995	181735185	191	181735077	30	14.4611	5.21071	10.6041	MergedBam/P01/EZH2_2MB_peak_370
chr3	181736786	181737010	225	181736913	23	10.4668	4.56711	6.91305	MergedBam/P01/EZH2_2MB_peak_371
chr3	181739373	181740132	760	181739868	26	12.3088	4.92126	8.61816	MergedBam/P01/EZH2_2MB_peak_372
chr3	181741603	181741815	213	181741672	21	9.24167	4.30315	5.78087	MergedBam/P01/EZH2_2MB_peak_373
chr3	181746001	181746270	270	181746181	19	10.1697	5.04511	6.63738	MergedBam/P01/EZH2_2MB_peak_374
chr3	181747047	181747228	182	181747167	15	7.64058	4.39105	4.29612	MergedBam/P01/EZH2_2MB_peak_375
chr3	181750162	181750457	296	181750337	33	22.0419	7.82149	17.5006	MergedBam/P01/EZH2_2MB_peak_376
chr3	181752294	181752550	257	181752378	13	4.79279	3.14337	1.66283	MergedBam/P01/EZH2_2MB_peak_377
chr3	181754655	181754983	329	181754837	21	10.9159	5.07135	7.32853	MergedBam/P01/EZH2_2MB_peak_378
chr3	181755455	181755740	286	181755600	26	17.495	7.28532	13.387	MergedBam/P01/EZH2_2MB_peak_379
chr3	181763494	181763779	286	181763646	31	19.8083	7.25737	15.4843	MergedBam/P01/EZH2_2MB_peak_380
chr3	181764194	181764477	284	181764349	43	31.6241	9.62898	26.0731	MergedBam/P01/EZH2_2MB_peak_381
chr3	181764771	181764957	187	181764894	18	7.96718	4.11786	4.60072	MergedBam/P01/EZH2_2MB_peak_382
chr3	181766787	181767022	236	181766905	17	7.48148	4.01739	4.14946	MergedBam/P01/EZH2_2MB_peak_383
chr3	181767850	181768190	341	181768079	27	15.1136	5.95357	11.2003	MergedBam/P01/EZH2_2MB_peak_384
chr3	181772899	181773180	282	181773047	19	11.4542	5.71208	7.82985	MergedBam/P01/EZH2_2MB_peak_385
chr3	181773765	181774116	352	181774000	19	12.4499	6.25255	8.74795	MergedBam/P01/EZH2_2MB_peak_386
chr3	181776167	181776394	228	181776291	18	11.0569	5.70191	7.46109	MergedBam/P01/EZH2_2MB_peak_387
chr3	181777970	181778215	246	181778072	10	4.86845	3.53734	1.7321	MergedBam/P01/EZH2_2MB_peak_388
chr3	181786816	181787291	476	181787132	26	16.953	7.0157	12.895	MergedBam/P01/EZH2_2MB_peak_389
chr3	181788347	181788698	352	181788510	38	27.3465	9.0086	22.3029	MergedBam/P01/EZH2_2MB_peak_390
chr3	181788997	181789188	192	181789077	21	10.5547	4.9004	6.99375	MergedBam/P01/EZH2_2MB_peak_391
chr3	181794072	181794744	673	181794202	26	17.565	7.32048	13.4511	MergedBam/P01/EZH2_2MB_peak_392
chr3	181795426	181795771	346	181795572	34	25.3918	9.13669	20.5154	MergedBam/P01/EZH2_2MB_peak_393
chr3	181800101	181800296	196	181800195	12	6.18934	4.04166	2.95073	MergedBam/P01/EZH2_2MB_peak_394
chr3	181801758	181802281	524	181802207	9	4.02665	3.14377	0.95764	MergedBam/P01/EZH2_2MB_peak_395
chr3	181802898	181803099	202	181803080	8	3.33017	2.81365	0.32162	MergedBam/P01/EZH2_2MB_peak_396
chr3	181803943	181804225	283	181804095	10	4.76995	3.47761	1.64213	MergedBam/P01/EZH2_2MB_peak_397
chr3	181806456	181806833	378	181806665	31	21.2656	7.92973	16.7945	MergedBam/P01/EZH2_2MB_peak_398
chr3	181810404	181810813	410	181810567	36	23.7357	7.89711	19.0306	MergedBam/P01/EZH2_2MB_peak_399
chr3	181814229	181814643	415	181814379	29	17.3714	6.57803	13.2723	MergedBam/P01/EZH2_2MB_peak_400
chr3	181816365	181816785	421	181816737	8	2.88939	2.53817	0	MergedBam/P01/EZH2_2MB_peak_401
chr3	181817335	181817547	213	181817460	18	11.0569	5.70191	7.46109	MergedBam/P01/EZH2_2MB_peak_402
chr3	181819947	181820189	243	181820143	6	2.98259	2.76562	0.00362	MergedBam/P01/EZH2_2MB_peak_403
chr3	181822864	181823122	259	181822990	13	10.5205	6.48987	6.96262	MergedBam/P01/EZH2_2MB_peak_404
chr3	181825963	181826199	237	181826082	18	12.1123	6.29001	8.43895	MergedBam/P01/EZH2_2MB_peak_405
chr3	181828487	181828768	282	181828636	18	10.5743	5.44031	7.01233	MergedBam/P01/EZH2_2MB_peak_406
chr3	181830580	181830800	221	181830688	19	10.125	5.02256	6.59551	MergedBam/P01/EZH2_2MB_peak_407
chr3	181833186	181833433	248	181833299	25	13.7758	5.7121	9.96889	MergedBam/P01/EZH2_2MB_peak_408
chr3	181835147	181835363	217	181835295	15	6.67412	3.8793	3.39927	MergedBam/P01/EZH2_2MB_peak_409
chr3	181835960	181836830	871	181836235	16	8.20408	4.53262	4.8181	MergedBam/P01/EZH2_2MB_peak_410
chr3	181842039	181842363	325	181842181	27	20.8699	8.778	16.4412	MergedBam/P01/EZH2_2MB_peak_411
chr3	181845732	181846036	305	181845929	24	12.541	5.32576	8.8304	MergedBam/P01/EZH2_2MB_peak_412
chr3	181847350	181847803	454	181847478	31	20.9013	7.75859	16.4703	MergedBam/P01/EZH2_2MB_peak_413
chr3	181852674	181852933	260	181852796	22	11.8728	5.35682	8.21677	MergedBam/P01/EZH2_2MB_peak_414
chr3	181855247	181855496	250	181855376	21	10.9159	5.07135	7.32853	MergedBam/P01/EZH2_2MB_peak_415
chr3	181856928	181857234	307	181857037	35	24.9555	8.67226	20.1142	MergedBam/P01/EZH2_2MB_peak_416
chr3	181857709	181858093	385	181857855	30	20.6416	7.87296	16.2406	MergedBam/P01/EZH2_2MB_peak_417
chr3	181862780	181862959	180	181862830	10	4.33238	3.21521	1.23887	MergedBam/P01/EZH2_2MB_peak_418
chr3	181864337	181864514	178	181864408	8	3.23275	2.75237	0.23287	MergedBam/P01/EZH2_2MB_peak_419
chr3	181865824	181866256	433	181866025	30	23.8327	9.48039	19.1189	MergedBam/P01/EZH2_2MB_peak_420
chr3	181873638	181874897	1260	181874706	36	22.2466	7.27511	17.6788	MergedBam/P01/EZH2_2MB_peak_421
chr3	181875738	181875963	226	181875870	29	15.1084	5.61379	11.1952	MergedBam/P01/EZH2_2MB_peak_422
chr3	181880137	181880326	190	181880221	14	8.69098	5.16361	5.26909	MergedBam/P01/EZH2_2MB_peak_423
chr3	181881638	181881941	304	181881809	23	17.3443	7.96876	13.2475	MergedBam/P01/EZH2_2MB_peak_424
chr3	181886277	181886670	394	181886439	25	16.1337	6.83491	12.1413	MergedBam/P01/EZH2_2MB_peak_425
chr3	181888715	181888920	206	181888797	24	15.8028	6.8947	11.837	MergedBam/P01/EZH2_2MB_peak_426
chr3	181894399	181894949	551	181894801	33	23.8788	8.67408	19.1597	MergedBam/P01/EZH2_2MB_peak_427
chr3	181900384	181900608	225	181900515	15	6.3913	3.73423	3.13803	MergedBam/P01/EZH2_2MB_peak_428
chr3	181901222	181901563	342	181901368	31	20.583	7.61076	16.1864	MergedBam/P01/EZH2_2MB_peak_429
chr3	181902842	181903172	331	181902922	15	6.92366	4.00908	3.63154	MergedBam/P01/EZH2_2MB_peak_430
chr3	181903718	181904014	297	181903858	18	9.31595	4.78212	5.84828	MergedBam/P01/EZH2_2MB_peak_431
chr3	181909755	181910094	340	181909943	22	13.6508	6.23597	9.85617	MergedBam/P01/EZH2_2MB_peak_432
chr3	181910608	181910794	187	181910706	22	12.28	5.55252	8.59289	MergedBam/P01/EZH2_2MB_peak_433
chr3	181911609	181911789	181	181911757	12	4.4402	3.05948	1.33807	MergedBam/P01/EZH2_2MB_peak_434
chr3	181913207	181913565	359	181913438	24	11.9564	5.06636	8.29645	MergedBam/P01/EZH2_2MB_peak_435
chr3	181915324	181915655	332	181915456	21	9.46672	4.4028	5.98706	MergedBam/P01/EZH2_2MB_peak_436
chr3	181917426	181917694	269	181917583	39	20.5959	6.14431	16.1985	MergedBam/P01/EZH2_2MB_peak_437
chr3	181920288	181920521	234	181920404	22	7.21418	3.36723	3.90256	MergedBam/P01/EZH2_2MB_peak_438
chr3	181921138	181921999	862	181921253	22	7.34309	3.4162	4.02141	MergedBam/P01/EZH2_2MB_peak_439
chr3	181922537	181922937	401	181922636	29	11.0339	4.09331	7.43912	MergedBam/P01/EZH2_2MB_peak_440
chr3	181926190	181926489	300	181926371	41	21.5295	6.17298	17.0386	MergedBam/P01/EZH2_2MB_peak_441
chr3	181927692	181927980	289	181927850	23	9.71093	4.25032	6.21533	MergedBam/P01/EZH2_2MB_peak_442
chr3	181928438	181928789	352	181928585	34	18.648	6.20817	14.428	MergedBam/P01/EZH2_2MB_peak_443
chr3	181931598	181931791	194	181931694	19	8.18855	4.08998	4.8032	MergedBam/P01/EZH2_2MB_peak_444
chr3	181934088	181934300	213	181934220	13	6.24944	3.92855	3.00689	MergedBam/P01/EZH2_2MB_peak_445
chr3	181934599	181934801	203	181934678	15	7.80149	4.47858	4.4466	MergedBam/P01/EZH2_2MB_peak_446
chr3	181935805	181936127	323	181935948	10	3.99923	3.01885	0.93276	MergedBam/P01/EZH2_2MB_peak_447
chr3	181936789	181937066	278	181936962	12	6.02079	3.94344	2.79455	MergedBam/P01/EZH2_2MB_peak_448
chr3	181948004	181948480	477	181948383	12	12.2028	7.7132	8.52117	MergedBam/P01/EZH2_2MB_peak_449
chr3	181954115	181954292	178	181954206	9	6.35063	4.61657	3.10098	MergedBam/P01/EZH2_2MB_peak_450
chr3	181956008	181956350	343	181956172	27	20.3354	8.49357	15.9639	MergedBam/P01/EZH2_2MB_peak_451
chr3	181959461	181959923	463	181959559	27	12.8653	5.00606	9.13427	MergedBam/P01/EZH2_2MB_peak_452
chr3	181961376	181961570	195	181961459	21	7.1281	3.42148	3.82352	MergedBam/P01/EZH2_2MB_peak_453
chr3	181962093	181962475	383	181962331	29	11.3617	4.20569	7.74455	MergedBam/P01/EZH2_2MB_peak_454
chr3	181963004	181963216	213	181963146	16	3.27714	2.23016	0.2731	MergedBam/P01/EZH2_2MB_peak_455
chr3	181963879	181964146	268	181964093	17	2.90085	2.03977	0	MergedBam/P01/EZH2_2MB_peak_456
chr3	181965267	181965518	252	181965386	24	7.07523	3.1615	3.77431	MergedBam/P01/EZH2_2MB_peak_457
chr3	181966348	181966556	209	181966451	31	11.4321	4.03763	7.80948	MergedBam/P01/EZH2_2MB_peak_458
chr3	181967121	181967375	255	181967237	30	11.1676	4.04315	7.56536	MergedBam/P01/EZH2_2MB_peak_459
chr3	181968406	181968582	177	181968483	22	7.29588	3.39823	3.97755	MergedBam/P01/EZH2_2MB_peak_460
chr3	181968825	181969124	300	181968986	36	18.0634	5.69127	13.9108	MergedBam/P01/EZH2_2MB_peak_461
chr3	181971355	181971609	255	181971516	15	5.66182	3.37014	2.46314	MergedBam/P01/EZH2_2MB_peak_462
chr3	181977407	181977763	357	181977611	36	29.1985	10.4347	23.9627	MergedBam/P01/EZH2_2MB_peak_463
chr3	181978917	181979125	209	181978954	11	4.67903	3.30135	1.55807	MergedBam/P01/EZH2_2MB_peak_464
chr3	181980646	181980998	353	181980783	30	20.3852	7.75031	16.0085	MergedBam/P01/EZH2_2MB_peak_465
chr3	181985359	181985545	187	181985460	18	5.67622	3.09188	2.47614	MergedBam/P01/EZH2_2MB_peak_466
chr3	181985748	181986594	847	181986234	28	14.2889	5.43572	10.444	MergedBam/P01/EZH2_2MB_peak_467
chr3	181987372	181987618	247	181987509	26	11.455	4.57947	7.83045	MergedBam/P01/EZH2_2MB_peak_468
chr3	181988720	181989007	288	181988796	14	3.35835	2.3689	0.34646	MergedBam/P01/EZH2_2MB_peak_469
chr3	181989270	181989609	340	181989499	31	14.0173	4.91545	10.1933	MergedBam/P01/EZH2_2MB_peak_470
chr3	181992471	181992822	352	181992617	32	18.792	6.61599	14.5601	MergedBam/P01/EZH2_2MB_peak_471
chr3	181994441	181994733	293	181994580	44	33.4608	10.1646	27.5763	MergedBam/P01/EZH2_2MB_peak_472
chr3	181998943	181999161	219	181999044	23	15.5143	6.9787	11.5735	MergedBam/P01/EZH2_2MB_peak_473
chr3	182002625	182002960	336	182002713	20	14.7764	7.31877	10.8935	MergedBam/P01/EZH2_2MB_peak_474
chr3	182008065	182008352	288	182008227	30	23.0732	9.08469	18.4261	MergedBam/P01/EZH2_2MB_peak_475
chr3	182012518	182012809	292	182012628	36	23.9478	7.98817	19.2138	MergedBam/P01/EZH2_2MB_peak_476
chr3	182013595	182013877	283	182013782	15	6.54628	3.81345	3.28097	MergedBam/P01/EZH2_2MB_peak_477
chr3	182014926	182015192	267	182015058	19	9.63224	4.77695	6.14167	MergedBam/P01/EZH2_2MB_peak_478
chr3	182016380	182016628	249	182016513	29	16.1245	6.03608	12.1326	MergedBam/P01/EZH2_2MB_peak_479
chr3	182020422	182020874	453	182020698	23	11.7723	5.14198	8.12292	MergedBam/P01/EZH2_2MB_peak_480
chr3	182021566	182022086	521	182021630	23	13.0629	5.74455	9.31401	MergedBam/P01/EZH2_2MB_peak_481
chr3	182022536	182022860	325	182022596	19	9.97092	4.94518	6.45525	MergedBam/P01/EZH2_2MB_peak_482
chr3	182032573	182033839	1267	182033344	34	20.8517	7.09291	16.4268	MergedBam/P01/EZH2_2MB_peak_483
chr3	182039824	182040180	357	182040024	26	14.4308	5.8292	10.5764	MergedBam/P01/EZH2_2MB_peak_484
chr3	182041185	182041615	431	182041249	23	9.28461	4.0768	5.81961	MergedBam/P01/EZH2_2MB_peak_485
chr3	182043077	182043318	242	182043181	28	12.4514	4.71236	8.74918	MergedBam/P01/EZH2_2MB_peak_486
chr3	182044859	182045599	741	182045089	41	25.5074	7.59368	20.6159	MergedBam/P01/EZH2_2MB_peak_487
chr3	182050428	182050812	385	182050649	32	29.6967	12.0231	24.4151	MergedBam/P01/EZH2_2MB_peak_488
chr3	182056337	182056731	395	182056525	38	37.0527	13.8937	30.4818	MergedBam/P01/EZH2_2MB_peak_489
chr3	182060005	182060247	243	182060151	12	7.036	4.54476	3.73755	MergedBam/P01/EZH2_2MB_peak_490
chr3	182065269	182065570	302	182065401	34	32.7401	13.0048	26.9662	MergedBam/P01/EZH2_2MB_peak_491
chr3	182066457	182066693	237	182066602	10	5.61178	3.99475	2.41727	MergedBam/P01/EZH2_2MB_peak_492
chr3	182067748	182067984	237	182067870	15	9.91497	5.68197	6.40408	MergedBam/P01/EZH2_2MB_peak_493
chr3	182070761	182071059	299	182070910	8	4.90336	3.82483	1.76502	MergedBam/P01/EZH2_2MB_peak_494
chr3	182075854	182076759	906	182076589	15	6.51486	3.79734	3.25268	MergedBam/P01/EZH2_2MB_peak_495
chr3	182077315	182077609	295	182077453	19	8.50537	4.23651	5.09598	MergedBam/P01/EZH2_2MB_peak_496
chr3	182077826	182078178	353	182077953	21	8.87782	4.1444	5.44153	MergedBam/P01/EZH2_2MB_peak_497
chr3	182079175	182079432	258	182079284	24	10.8679	4.60151	7.28489	MergedBam/P01/EZH2_2MB_peak_498
chr3	182082089	182082929	841	182082234	28	16.6971	6.47246	12.6571	MergedBam/P01/EZH2_2MB_peak_499
chr3	182088326	182088628	303	182088464	21	14.4697	6.897	10.6113	MergedBam/P01/EZH2_2MB_peak_500
chr3	182091310	182091762	453	182091571	26	19.6309	8.39422	15.3197	MergedBam/P01/EZH2_2MB_peak_501
chr3	182092233	182092570	338	182092427	16	8.87241	4.89259	5.4365	MergedBam/P01/EZH2_2MB_peak_502
chr3	182096514	182096740	227	182096609	23	15.0467	6.73465	11.1387	MergedBam/P01/EZH2_2MB_peak_503
chr3	182100794	182101152	359	182100964	34	27.0329	9.94558	22.0079	MergedBam/P01/EZH2_2MB_peak_504
chr3	182101770	182102218	449	182101955	15	8.99231	5.14523	5.54899	MergedBam/P01/EZH2_2MB_peak_505
chr3	182108134	182108510	377	182108311	23	17.0522	7.80723	12.9855	MergedBam/P01/EZH2_2MB_peak_506
chr3	182111761	182112005	245	182111871	23	11.8374	5.17157	8.18361	MergedBam/P01/EZH2_2MB_peak_507
chr3	182113968	182114232	265	182114099	19	7.53001	3.79308	4.19419	MergedBam/P01/EZH2_2MB_peak_508
chr3	182117700	182118071	372	182117940	42	24.7769	7.14226	19.9506	MergedBam/P01/EZH2_2MB_peak_509
chr3	182119053	182119393	341	182119291	23	9.61388	4.21049	6.12462	MergedBam/P01/EZH2_2MB_peak_510
chr3	182120328	182120619	292	182120483	32	17.3133	6.01487	13.2191	MergedBam/P01/EZH2_2MB_peak_511
chr3	182127098	182127434	337	182127235	23	12.3558	5.41026	8.66088	MergedBam/P01/EZH2_2MB_peak_512
chr3	182128374	182129167	794	182128517	31	18.4902	6.67768	14.2865	MergedBam/P01/EZH2_2MB_peak_513
chr3	182129737	182130179	443	182129856	20	9.01181	4.33393	5.56647	MergedBam/P01/EZH2_2MB_peak_514
chr3	182133927	182134247	321	182134201	11	4.31873	3.0966	1.22623	MergedBam/P01/EZH2_2MB_peak_515
chr3	182135494	182135701	208	182135598	18	9.33705	4.79286	5.86734	MergedBam/P01/EZH2_2MB_peak_516
chr3	182135899	182136077	179	182136039	13	5.05661	3.28108	1.90643	MergedBam/P01/EZH2_2MB_peak_517
chr3	182139476	182139762	287	182139612	36	24.1633	8.08135	19.4025	MergedBam/P01/EZH2_2MB_peak_518
chr3	182142042	182142276	235	182142151	21	13.2671	6.25151	9.50092	MergedBam/P01/EZH2_2MB_peak_519
chr3	182143787	182144056	270	182143907	21	13.7323	6.49806	9.93016	MergedBam/P01/EZH2_2MB_peak_520
chr3	182149976	182150408	433	182150178	22	22.04	11.0259	17.5001	MergedBam/P01/EZH2_2MB_peak_521
chr3	182156525	182156724	200	182156611	16	16.2097	9.25548	12.2117	MergedBam/P01/EZH2_2MB_peak_522
chr3	182161806	182162311	506	182162181	27	19.1867	7.89654	14.9211	MergedBam/P01/EZH2_2MB_peak_523
chr3	182163440	182163716	277	182163567	48	34.065	9.43641	28.088	MergedBam/P01/EZH2_2MB_peak_524
chr3	182165697	182166166	470	182166068	17	5.5839	3.13827	2.39227	MergedBam/P01/EZH2_2MB_peak_525
chr3	182167593	182168193	601	182168039	41	24.9105	7.36837	20.0725	MergedBam/P01/EZH2_2MB_peak_526
chr3	182168933	182169388	456	182169254	17	6.76428	3.67429	3.4829	MergedBam/P01/EZH2_2MB_peak_527
chr3	182176127	182176333	207	182176268	11	4.26859	3.06841	1.17918	MergedBam/P01/EZH2_2MB_peak_528
chr3	182179012	182179293	282	182179136	31	17.1856	6.13102	13.1052	MergedBam/P01/EZH2_2MB_peak_529
chr3	182180913	182181521	609	182181267	34	18.0292	5.97242	13.8787	MergedBam/P01/EZH2_2MB_peak_530
chr3	182182525	182182772	248	182182657	24	9.72899	4.14024	6.23271	MergedBam/P01/EZH2_2MB_peak_531
chr3	182183191	182183633	443	182183332	15	3.87127	2.53753	0.81794	MergedBam/P01/EZH2_2MB_peak_532
chr3	182184500	182184740	241	182184601	21	7.82988	3.70346	4.47305	MergedBam/P01/EZH2_2MB_peak_533
chr3	182187953	182188369	417	182188277	12	4.39276	3.03406	1.2946	MergedBam/P01/EZH2_2MB_peak_534
chr3	182189752	182190257	506	182190135	18	10.8919	5.61196	7.3073	MergedBam/P01/EZH2_2MB_peak_535
chr3	182195007	182195245	239	182195127	14	8.99518	5.34374	5.55146	MergedBam/P01/EZH2_2MB_peak_536
chr3	182196737	182196913	177	182196841	9	4.97972	3.74041	1.83599	MergedBam/P01/EZH2_2MB_peak_537
chr3	182197899	182198120	222	182197939	7	2.7162	2.508	0	MergedBam/P01/EZH2_2MB_peak_538
chr3	182199142	182199322	181	182199180	8	3.26882	2.77503	0.2654	MergedBam/P01/EZH2_2MB_peak_539
chr3	182202489	182202689	201	182202598	25	13.4856	5.58113	9.70419	MergedBam/P01/EZH2_2MB_peak_540
chr3	182204498	182204721	224	182204586	14	5.85526	3.58271	2.64202	MergedBam/P01/EZH2_2MB_peak_541
chr3	182205517	182206412	896	182206223	43	30.8529	9.30278	25.4205	MergedBam/P01/EZH2_2MB_peak_542
chr3	182210832	182211146	315	182211011	33	22.1849	7.88608	17.6234	MergedBam/P01/EZH2_2MB_peak_543
chr3	182212905	182213267	363	182213023	11	5.09859	3.54439	1.94556	MergedBam/P01/EZH2_2MB_peak_544
chr3	182215138	182215323	186	182215195	14	5.54535	3.42262	2.35577	MergedBam/P01/EZH2_2MB_peak_545
chr3	182218018	182218602	585	182218157	39	30.9328	10.3936	25.4752	MergedBam/P01/EZH2_2MB_peak_546
chr3	182223196	182223721	526	182223353	43	25.8722	7.36279	20.9582	MergedBam/P01/EZH2_2MB_peak_547
chr3	182223967	182224552	586	182224104	34	18.6735	6.21799	14.4514	MergedBam/P01/EZH2_2MB_peak_548
chr3	182226836	182227247	412	182226941	21	7.28643	3.48418	3.96893	MergedBam/P01/EZH2_2MB_peak_549
chr3	182230816	182231287	472	182231123	33	22.366	7.96834	17.7856	MergedBam/P01/EZH2_2MB_peak_550
chr3	182234462	182234641	180	182234524	19	8.804	4.37681	5.3747	MergedBam/P01/EZH2_2MB_peak_551
chr3	182237352	182237712	361	182237583	37	22.8043	7.30551	18.1936	MergedBam/P01/EZH2_2MB_peak_552
chr3	182240461	182240757	297	182240630	29	17.7535	6.74928	13.6209	MergedBam/P01/EZH2_2MB_peak_553
chr3	182241891	182242324	434	182242170	26	15.2698	6.21118	11.3456	MergedBam/P01/EZH2_2MB_peak_554
chr3	182247127	182247733	607	182247459	38	28.5592	9.55894	23.4016	MergedBam/P01/EZH2_2MB_peak_555
chr3	182248125	182248515	391	182248379	31	20.5482	7.59468	16.1533	MergedBam/P01/EZH2_2MB_peak_556
chr3	182256452	182256673	222	182256565	23	14.6037	6.50709	10.7341	MergedBam/P01/EZH2_2MB_peak_557
chr3	182257388	182257670	283	182257507	26	16.986	7.03197	12.9247	MergedBam/P01/EZH2_2MB_peak_558
chr3	182258072	182258384	313	182258231	32	21.2419	7.68587	16.7722	MergedBam/P01/EZH2_2MB_peak_559
chr3	182262430	182262998	569	182262621	21	13.2973	6.26736	9.52861	MergedBam/P01/EZH2_2MB_peak_560
chr3	182269219	182269447	229	182269321	7	5.61412	4.39815	2.41905	MergedBam/P01/EZH2_2MB_peak_561
chr3	182269668	182269848	181	182269753	7	5.7191	4.46368	2.51663	MergedBam/P01/EZH2_2MB_peak_562
chr3	182277672	182277869	198	182277807	12	7.17912	4.63124	3.87049	MergedBam/P01/EZH2_2MB_peak_563
chr3	182279784	182280139	356	182279948	27	21.2896	9.00415	16.814	MergedBam/P01/EZH2_2MB_peak_564
chr3	182282261	182282461	201	182282382	18	9.50856	4.88053	6.02657	MergedBam/P01/EZH2_2MB_peak_565
chr3	182289608	182290868	1261	182290667	36	19.8612	6.3426	15.5334	MergedBam/P01/EZH2_2MB_peak_566
chr3	182297105	182297357	253	182297224	10	6.42362	4.5044	3.16826	MergedBam/P01/EZH2_2MB_peak_567
chr3	182300448	182300776	329	182300668	29	32.1182	14.5681	26.4855	MergedBam/P01/EZH2_2MB_peak_568
chr3	182311484	182311996	513	182311633	25	13.1592	5.43572	9.40336	MergedBam/P01/EZH2_2MB_peak_569
chr3	182313348	182313664	317	182313497	27	12.9852	5.05432	9.24245	MergedBam/P01/EZH2_2MB_peak_570
chr3	182314913	182315159	247	182315071	34	17.5803	5.80489	13.4648	MergedBam/P01/EZH2_2MB_peak_571
chr3	182316252	182316501	250	182316397	20	6.06015	3.08649	2.83132	MergedBam/P01/EZH2_2MB_peak_572
chr3	182317925	182318124	200	182318022	18	5.27837	2.92655	2.11122	MergedBam/P01/EZH2_2MB_peak_573
chr3	182320074	182320648	575	182320294	19	8.01271	4.00969	4.64291	MergedBam/P01/EZH2_2MB_peak_574
chr3	182321039	182321274	236	182321170	23	11.0319	4.81163	7.4373	MergedBam/P01/EZH2_2MB_peak_575
chr3	182322419	182322677	259	182322530	16	6.62705	3.72755	3.35598	MergedBam/P01/EZH2_2MB_peak_576
chr3	182326713	182326933	221	182326818	16	8.82673	4.86765	5.39608	MergedBam/P01/EZH2_2MB_peak_577
chr3	182330757	182331027	271	182330846	20	11.9888	5.79155	8.32701	MergedBam/P01/EZH2_2MB_peak_578
chr3	182331389	182331573	185	182331484	16	7.98562	4.41729	4.61797	MergedBam/P01/EZH2_2MB_peak_579
chr3	182336892	182337699	808	182337223	28	17.5908	6.88268	13.474	MergedBam/P01/EZH2_2MB_peak_580
chr3	182341425	182341684	260	182341564	35	24.4017	8.4195	19.6082	MergedBam/P01/EZH2_2MB_peak_581
chr3	182343930	182344443	514	182344057	20	10.9758	5.27369	7.38428	MergedBam/P01/EZH2_2MB_peak_582
chr3	182347453	182347688	236	182347571	24	11.3929	4.82276	7.77335	MergedBam/P01/EZH2_2MB_peak_583
chr3	182349281	182349509	229	182349400	27	14.0317	5.48628	10.207	MergedBam/P01/EZH2_2MB_peak_584
chr3	182350514	182350692	179	182350589	18	5.99606	3.22746	2.77213	MergedBam/P01/EZH2_2MB_peak_585
chr3	182352333	182352573	241	182352490	29	9.96706	3.73908	6.45194	MergedBam/P01/EZH2_2MB_peak_586
chr3	182353460	182353667	208	182353543	25	8.01414	3.41083	4.64413	MergedBam/P01/EZH2_2MB_peak_587
chr3	182355542	182355930	389	182355741	33	13.6019	4.54523	9.81309	MergedBam/P01/EZH2_2MB_peak_588
chr3	182356332	182356559	228	182356452	30	10.7097	3.89396	7.13937	MergedBam/P01/EZH2_2MB_peak_589
chr3	182357150	182357391	242	182357258	26	7.17158	3.05966	3.86352	MergedBam/P01/EZH2_2MB_peak_590
chr3	182359736	182360462	727	182360355	23	6.2903	2.95844	3.04501	MergedBam/P01/EZH2_2MB_peak_591
chr3	182361245	182361669	425	182361486	40	21.1235	6.17962	16.6664	MergedBam/P01/EZH2_2MB_peak_592
chr3	182367585	182367763	179	182367621	10	3.04612	2.47474	0.06197	MergedBam/P01/EZH2_2MB_peak_593
chr3	182368367	182368769	403	182368603	34	22.1778	7.65941	17.618	MergedBam/P01/EZH2_2MB_peak_594
chr3	182369344	182369626	283	182369500	29	17.9043	6.81755	13.76	MergedBam/P01/EZH2_2MB_peak_595
chr3	182370761	182370988	228	182370894	21	10.659	4.94947	7.09176	MergedBam/P01/EZH2_2MB_peak_596
chr3	182373030	182373423	394	182373306	23	12.4261	5.44303	8.72683	MergedBam/P01/EZH2_2MB_peak_597
chr3	182376500	182376723	224	182376606	16	10.3599	5.7292	6.81329	MergedBam/P01/EZH2_2MB_peak_598
chr3	182382343	182382635	293	182382480	34	22.3845	7.75	17.8028	MergedBam/P01/EZH2_2MB_peak_599
chr3	182383639	182384329	691	182383802	27	13.6762	5.33734	9.87973	MergedBam/P01/EZH2_2MB_peak_600
chr3	182385846	182386086	241	182385982	31	15.1683	5.33885	11.2511	MergedBam/P01/EZH2_2MB_peak_601
chr3	182387936	182388306	371	182388209	22	8.81084	3.9976	5.38134	MergedBam/P01/EZH2_2MB_peak_602
chr3	182388913	182389118	206	182389012	28	13.7305	5.20972	9.92854	MergedBam/P01/EZH2_2MB_peak_603
chr3	182389848	182390099	252	182389988	17	5.92942	3.29152	2.71058	MergedBam/P01/EZH2_2MB_peak_604
chr3	182392379	182392692	314	182392502	22	7.735	3.56712	4.38483	MergedBam/P01/EZH2_2MB_peak_605
chr3	182393344	182393549	206	182393425	18	5.99606	3.22746	2.77213	MergedBam/P01/EZH2_2MB_peak_606
chr3	182394762	182395098	337	182394899	30	16.3284	5.94958	12.3227	MergedBam/P01/EZH2_2MB_peak_607
chr3	182396877	182397384	508	182397074	39	20.4268	6.08606	16.0483	MergedBam/P01/EZH2_2MB_peak_608
chr3	182400016	182401005	990	182400790	26	10.0401	4.04239	6.51723	MergedBam/P01/EZH2_2MB_peak_609
chr3	182402915	182403419	505	182403266	42	25.4371	7.3824	20.5535	MergedBam/P01/EZH2_2MB_peak_610
chr3	182405261	182405451	191	182405338	25	9.58683	3.97749	6.09971	MergedBam/P01/EZH2_2MB_peak_611
chr3	182405648	182405851	204	182405790	21	7.95317	3.75409	4.58763	MergedBam/P01/EZH2_2MB_peak_612
chr3	182409573	182410081	509	182409721	37	23.7754	7.70087	19.0679	MergedBam/P01/EZH2_2MB_peak_613
chr3	182413932	182414221	290	182414078	27	11.1463	4.34258	7.54544	MergedBam/P01/EZH2_2MB_peak_614
chr3	182415146	182415467	322	182415336	23	10.5763	4.61401	7.01437	MergedBam/P01/EZH2_2MB_peak_615
chr3	182416298	182416753	456	182416448	33	15.9583	5.35445	11.977	MergedBam/P01/EZH2_2MB_peak_616
chr3	182418624	182418934	311	182418735	41	19.0592	5.38405	14.8074	MergedBam/P01/EZH2_2MB_peak_617
chr3	182421013	182421754	742	182421141	38	16.4217	4.90983	12.409	MergedBam/P01/EZH2_2MB_peak_618
chr3	182422855	182423221	367	182423019	36	14.4512	4.51143	10.5952	MergedBam/P01/EZH2_2MB_peak_619
chr3	182423845	182424314	470	182423991	44	22.1211	5.95902	17.5698	MergedBam/P01/EZH2_2MB_peak_620
chr3	182427239	182427482	244	182427337	26	11.6151	4.64255	7.97905	MergedBam/P01/EZH2_2MB_peak_621
chr3	182427737	182428037	301	182427895	23	9.77638	4.27729	6.27678	MergedBam/P01/EZH2_2MB_peak_622
chr3	182429450	182429701	252	182429575	16	9.42666	5.19892	5.95022	MergedBam/P01/EZH2_2MB_peak_623
